# Supplementary material for: Wheat in the Mediterranean revisited – tetraploid wheat landraces assessed with elite bread wheat Single Nucleotide Polymorphism markers
Source: BMC Genet. 2014 May 8;15:54. doi: 10.1186/1471-2156-15-54 (PMC4029936; doi:10.1186/1471-2156-15-54)
Supplement: Additional file 1 — SNPs used (primers, mapping and Blast information retrieved from [[27]]). Markers that were removed before the final analysis are highlighted in red. [file 1471-2156-15-54-S1.xlsx]

## Sheet: Folha1
SNP markers used for genotyping. Markers that were found to map to the D genome or to be heterozygous in commercial breeds, and therefore excluded from further analysis, are marked in red.
SNP	Removed due to	Chromosome	cM AxC	cM SxR	Sequence	FAM primer	VIC primer	Common primer	FAM allele	VIC allele	NoBLASTHits	BLASTTopHit	BLASTDescription
BS00021941		1B	78.42	0	AAGCAGTGGTATCAACGCAGAGTTTCGCGTGTGGTCCGAAACGGAACAACGGATCACCACCGCGCCGGAGCGATCCAGCCCCCGCCGATCCATGGCTCCCGCGGCGGCGCGNNNNNNNNNNNNNNNNNNNNNNNNNNNNNNNNNNNNNNNNGTGGGCGCGGACGCCCTCCGGTCTTTGGGCGTCGGTGACGGGGCCACCGCGCAGGGGGACTACGCCGTGGAGCTTGACGCCACCACCTTCGACGCCTTCCTCACGGCCTCCCGGGAGTCCTTCGCCGTCGTCGAGTTCTACGCCCACTGGTCAGTC[M]CCGGCTCGATTCGATTCGATGGAATCGCGAGATGGTTACGAATCGAGGTTTCGGGATAGCTCGATGGCCCGAGATGTGACGCGGGGTTT…	TCTACGCCCACTGGTCAGTCA	CTACGCCCACTGGTCAGTCC	CATCTCGCGATTCCATCGAATCGAA	A	C	2	ref|XP_002441483.1|	hypothetical protein SORBIDRAFT_09g027750 [Sorghum bicolor]_x0001_gb|EES19913.1| hypothetical protein SORBIDRAFT_09g027750 [Sorghum bicolor]
BS00021942		5A	76.62	0	AAGCAGTGGTATCAACGCAGAGTACGTCNNNNNNNTAGGTACCTATTGGTCGCTGCTGCCGTCCACCACCGCGACGGCCGACGACGGGGCCTCCCCTACCGCTACGACCTACAGC[R]GAGCCAAGACGTTCCCCACCGCGACGACAGACGACGGATCCATCTCTCGCTGCGACGACCTACTACGCAGCTGTCCCCCATGACGGCGCCGCCGGGCGGATGCTACGGAGGTATCCGGCGATAGCCGGCGGGGCTACCAACGGCGCTGATGTAGGCGTCCACCTCGCCGAAGATCTCCTGTGCGAGGAAGGCTCCCGCAAGGCACGCTGGCCGACGGGGCAGGCGGTGGAATGTGA	ACCGCTACGACCTACAGCA	CTACCGCTACGACCTACAGCG	CGTCGCGGTGGGGAACGTCTT	A	G	0		No hits found
BS00021947		1B	45.74	0	CTGAAATGATTTTTTAATCAAAGGGGTTTCCCCCTACCCCCAACTTTTATTAAAGCCAACACAACAACCATGTCAACGTTTTATGGCTCTCGGTCACAACCAAAATTAGCCGCAACAGAATTATTACACACCCTAAGGAAGGGAAAAGCAACAGTCTTGTAATTGGATACATGAAATAGATCAAAAAGACAAGCCACAAAGGAAAAGTAAATTGATCTATAATCCCTATGAGGAAGCCTGCCAAGCTATCCTATGTAGCTCTCCACACTGATGATCGAGCAATCTTGGGCATTCGAGTGGCAGAGTAGCTTGAGCATTGATACA[Y]GGTACCTTCCATTGTCGAACCAGACCGCCTACCAAACCCACAATGCATTTCACACTTCGCCATTTTCACCCC…	GGTTCGACAATGGAAGGTACCG	GGTTCGACAATGGAAGGTACCA	GTGGCAGAGTAGCTTGAGCATTGAT	C	T	0		No hits found
BS00021948		5B	237.86	0	ATCAGTGACAGCATTAAACCATGATTTCGTTCGGCCAAGGAGTAGTAATTGGCCGCTTGTGATGCCTTTAATTGCAGCTGCAAACTGGGCTTGTCTGGTTTCTTGTCATAGTAACTTAGGTGGATAAAATGTTACTGTTTATATGTTCATTATAGGCGAAATCGATGGGATGCGCCTTTCTGTACGACAGGG[R]CAGGCAATCACTCTCTGACTATCCATCAGAAAAGCCATCAAACCTGGTACTCTGAATTTAGTTCTCCAGTGATACTCCCCCTGTTAAGTGAAATGGCCTGAAAATGTCAGCACTGCACATAGGCTTAGAACATGCTCAACACGACTTAGGCTATATTAAGGCTCCAGCTATGCAGATGTCATTATGTCACGTTTAACCAATGAC…	GATAGTCAGAGAGTGATTGCCTGT	ATAGTCAGAGAGTGATTGCCTGC	AATCGATGGGATGCGCCTTTCTGTA	A	G	0		No hits found
BS00021949	Heterozygous in durum breed accessions	5B	142.75	0	GAGGGTCTGAAGAAAGCATTAGATGGTGGAGCAAACAAGGATGAAGAAGATTTGGAGGGAAGAAGGGCCTTGCATTTTGCATGTGGATACGGCGAGTTGAAGTGTGCAGAAATCCTTCTGGAGGCAGGCGCTGCAGTTGACGCACTGGATAAGAACAAGAACACCCCGCTGCACTATGCCGCTGGATACGGTCGGAAGGAATGCGTGGATCTTCTCTTGAAGCACGGCGCTGCTGTCACGCTCCAAAATCTGGATGGGAAGACCCCCATCGAGGTGGCCAAGCTCAACAGCCAGGGCGAGGTGGTGAAGCTGCTTGAGCAGGACGTGTTCCTATGAAGCAAAAC[Y]CTCAGACCCGCCGCCCATCGATCCTAAAACTCTCCCTTTGGTTCGGGACTCT…	GGGCGGCGGGTCTGAGG	ATGGGCGGCGGGTCTGAGA	GCAGGACGTGTTCCTATGAAGCAAA	C	T	500	gb|AAP80627.1|AF475105_1	apomixis-associated protein [Triticum aestivum]
BS00021953		5A	21.95	0	GCAAAATGATCAAGCGACAAGGAGAGATAAAAGAAAGACCCAGAACCAAGGCAGATGGAGAGGGGTTGATCCTGTGATATTTTTCAAAGACGAAGCGACAATCAGAAGCATAGTGTCTTTCTACGGCATCAAGGATTCATTTGCCCTTGAAGGCCATCTTGTGACTAGGAATCCTGATACTAATCATGTTAAAAGAATATACTATGTCTCAAAATCAGTTAAAGAAGTTTTGGACCTCAATTTGAAAGTTGGCGAGCGGCTGAAAATCACCTCACTTGGCTTAAAGATATTTGAAAGGCAGTCGTCAAAGGAGGGTTCGCCATGCACATTTAGGCTATCATCCGAGGGATTGCCTCTGCTGCTTCCTTACATCACCAAACAGATTCTATATGCATCTGC…	CATCAAACCCGTAAGCCAGGTAG	CATCAAACCCGTAAGCCAGGTAC	GGCATGTCATGTCTGGTTACGATGAT	C	G	115	ref|NP_001063445.1|	Os09g0471900 [Oryza sativa (japonica cultivar-group)]_x0001_dbj|BAD22235.1| proliferating-cell nucleolar protein-like [Oryza sativa Japonica Group]_x0001_dbj|BAF25359.1| Os09g0471900 [Oryza sativa Japonica Group]_x0001_gb|EAZ45078.1| hypothetical protein OsJ_29718 [Oryza sativa Japonica Group]
BS00021954		1B	32.04	0	TTGAGGATAAGAAGACAACATTTCCCAAAGTTTTCAGGGTGTTTCTTGCTCTCACGATGGCAGCAATCGGGGTATCGCACACTAGCACACTCACTTCAGATTCCTCCAGAGCAAGATCAGCCGTATCTTCTATATTCGCCATCGTGGACCGTAAATCGATGATTGACCCTAGTGATGACGCCGGGGTGAATGTAGAACCACTAAGGGGCGATATCGAGTTTCGGCACGTGAGGTTCAGATACCCGACCCGCCCTGACATCCAGATCTTCGAAGACCTATGCTTGACAATCCAGTCAGGAAAGACCGTCGCGCTCGTCGGGGAGAGCGGCAGCGGCAAATCGACAGCGATAGCGCTGCTGCAGAGATTCTACGACCCTGACGCAGGCCACATACTTCTGG…	ACATCGCCTACGGAAAGGAAGC	ACATCGCCTACGGAAAGGAAGG	CGCGGCAGATACGATGTCCGAT	C	G	500	gb|EEE62250.1|	hypothetical protein OsJ_17037 [Oryza sativa Japonica Group]
BS00021955		5A	67.38	0	TGGTGCTTTCTGTCCTGGGGCTGATGCCCTCGAGCTACCATGAGGCTCTGCAGCAGCTGCGGGAGAAGGCGCTGCGGAGGGCGTGCGTCACCGAGGAGCAGGTGCTGCAGAAGATCGAGGAGCGGACCGC[Y]GCGAGGAAGGCGAAGCAGTTCGGTCGGTCGGACGAGATCCGGGATGAGCTGGCGGCCCTCGGCATCGCCCTCATGGACGGCCCCGACGGCACCGCCTGGAGGCCGTCCGTGCCGTCCTCCCAGCAAGCGGTGGTCACCAGCAGTACATGATCGGCACCACACACCACGGGCTCAGGGGTGTCTTGGACTGTTTTGAGGAGTTGCAGTGTTTTCCAGGGATCTATGATTGGAAGCCAGCAAATATTTAACGAATCAACTGGATTATA…	GCTTCGCCTTCCTCGCG	AACTGCTTCGCCTTCCTCGCA	GAGGAGCAGGTGCTGCAGAAGAT	C	T	127	dbj|BAG91558.1|	unnamed protein product [Oryza sativa Japonica Group]
BS00021958		4A	113.02	0	GACCTGAATCAGAACCACACGCACCTCGTCGCGACTGAACAGCGCATACGATCCCAGCCCGGTCTGACGTACTCACCGGAGGAGAGATCAGACTCAGAGTGACATGGCGACGGCCACCGTTCGCCTCTCCACCGGCCGGCTGCTGGCGCTGGCCGTGGTGCTGTGCGCGGTCATGGCGGGCGAGTCCGCCAAGGCGAGGTACATCTCGTTCGACGCTCTGAGGGCCGGCCATCCCCTCGTACATGGTGGCGGTGCCCCGGCGCCGGCCCCTGTAAGCGCCGGAGGGAACAAGGCCCCGGCCGCCCTCGAGGTTGCCGCCATGGGTGAGACTGCTGCCGCGGCAGCGGCCCGGCTGATGGAAGGTGGCGCCATCGTCCTCCGTCACCAGCTCCACGCTTA…	GAAGTAGTAGTAGCAGCATCAAGG	CGAAGTAGTAGTAGCAGCATCAAGA	CTGCATGCCCTGCTCCTCACTT	C	T	0		No hits found
BS00021960		5B	217.67	62.69	AACCGCAGATCACACTGGAGATGGAGTATCCATGAGCTGGCGATGCGTCCCTCATCTGTGCCATCAAGCTGATTACTGCTGGCAGGCAGGAGTTTGTCAGCGATCAAG[Y]TGATTACTGCTGGCAGGCAGGAGTTTGTCAGCGTGGAGCTTATGAGGAGATGGTCCTTGTGCAGCGGCTGGATTTCTCGAACCTGCTCAGACGCCATTGATGTGCCCGGTCTGGTCGATGTTTTTCTGTCTGGCAGCATCTGTGGCTCTCCTCCATGTAGGCATGTACTCNNNNNNNNNCGAGATCATGTATTCTAGTCTTATAGGAGCGGCATTTTGCTTGTCGCTTGAGGTGAGGAGGTGGCCTATACTGGTTACTGTCATGTGGTGCACGCGCAGTTATCGACTG…	GCCTGCCAGCAGTAATCAG	CCTGCCTGCCAGCAGTAATCAA	AGGCAGGAGTTTGTCAGCGATCAA	C	T	0		No hits found
BS00021961		6A	90.65	0	AGGACCACCGCCCGGGTCAGGGTCTCCACGCCGTCGCTCCGCGGCATCTCTCGCTTCCGCTTCGTGTCCTACAAAGCCCGTGCTCGGCCGCTGATGGCTACCACCGGTGCTAGCAGCAGCAGCAAGTCGTCTGCAGCTTGTCGCGAGTGTCACCAAGTGAGCCATGGAAAACCTGATTGCCCGAGTCTGCCCTGTTACAACTGTGGGGGAGCTTTTCACACCAGAGGCAAATGCGTTAGCACCAAACGTGTTCCTCACACTGGACCGAGATGTCCAAGATGCGGTGGTTTTCAACACTCAGAATCTAACTGCCCCGTGACCGAAGCCGATTCTCGCCCCCCTGTGTGCCCACGGTGTGCTAC[R]GAACATCGCCAGAGAGACTGCCCTCACCCTGACC…	GTGTGCCCACGGTGTGCTACA	GTGCCCACGGTGTGCTACG	GGGCAGTCTCTCTGGCGATGTT	A	G	82	emb|CAA53777.1|	UMS binding protein [Crithidia fasciculata]
BS00021962		7A	201.14	0	GTCAACATGGCAGCTTACGAGATGTGTGTATCCAGCAAATGGCCATCAGATGGCCTCGCCATTAGCTCATACATCTCCCTCCTG[R]CAATGCTCATGGACAAGGAAGAGGACGTGCACAAGTTGCGAGCGAAGCACCTCGTTCGCAGCTTACTCAGTAACCACGAGCTGCTTGTTTTCTTCAAGAGTCTCGCATGCCATTTGCGCCTTGGCTACCGCTATTTCGTCATCACTGAGAAGATAGATAAGTTCAAGCGTGAAAGACCTGTGAGGATAGCCCTGCATAGGTTCGTCTACAACAACTTCAAGACAATCGTCGTCATGCTCTCTATTACTGGTGTGCTCGCAGGTATCTTCAGAACCTTGATGAGTCTCAAACAGCATCAGCCATAGCAGTCCG…	ATTAGCTCATACATCTCCCTCCTGA	AGCTCATACATCTCCCTCCTGG	GTCCTCTTCCTTGTCCATGAGCATT	A	G	24	ref|XP_002444948.1|	hypothetical protein SORBIDRAFT_07g001840 [Sorghum bicolor]_x0001_gb|EES14443.1| hypothetical protein SORBIDRAFT_07g001840 [Sorghum bicolor]
BS00021964		7A	86.89	0	ATCTAGACATATGCAGAACGTTTTTGGAACGAGGCGCTTCTCTGGTTTGATCTTCGACTCCCCCGACCACATCCAGATTCATGGGCAAGAGATATTCTCTGTGACCCCCACTTTTCGGATGGAGATAGGCCCAAGATTATTACGATCATGTGGTCTATTTGGCACTCTAGGAACAAACTGAAGCATGAGGAGGG[R]GGATCCGATCCGACTAACTGCATGCGCATGACCAGAGAAGCCCTTGCGCTTCTTGAACTCCCACTATAAAGCAAGCTAAGCCGGCCTAGTTAAAATCAACACAGATGGTGCTATATCATTTGATTCTAATAGAGCCGGTGCAGGTGGAGTGGCTCGATCTAGTGCTGCTCTTATGGGTGCATGGCGCAAACCATATGTGGGT…	GCAGTTAGTCGGATCGGATCCT	CAGTTAGTCGGATCGGATCCC	GGCACTCTAGGAACAAACTGAAGCAT	A	G	3	gb|ABA99231.1|	hypothetical protein LOC_Os12g34030 [Oryza sativa (japonica cultivar-group)]
BS00021965		6A	113.36	0	CCTGTCGGGTGTACTCAACTTCCACCACTAGCTAAGCTCCATCTGCATCCATCCATCCATCCTCCCATGGCGTCCGTGAANNNNNNNNNNNNNNNNNNNNNNNNNNNNNNNNNNNNNNNNNNNNNNNNNNNNNNNNNNNNNNNNACGTATGCGGAGTACCGGCCGGAGCCCGAGCCCTGCAAGACGCAGGCCATGTACTTCAAGAACTGCCTCCGCCTCGGCCACTGCGAGAAGTGCTGCTTCGGGGTGGTGGCCAACCCGGCGTGCTACTGCGAGGTGGAGCGGGAGGCGCTGATCGAGTGCGCGCCTGGCCACCACTGCAGTCGCGCCGACAAGAAGGTCAAGATCGCCGAGATGAACCTCCCCTGCATGAAGAACCTCAAGTGCAAGCACGCGTGA…	AGGAAGCAGCTAATAAGGTGGGTT	GGAAGCAGCTAATAAGGTGGGTC	TGATGGGCCGTGGCCTCTTCAT	A	G	7	gb|EEC66617.1|	hypothetical protein OsI_32853 [Oryza sativa Indica Group]_x0001_gb|EEE50634.1| hypothetical protein OsJ_30841 [Oryza sativa Japonica Group]
BS00021966		7A	200.44	0	GTAGTATCCAAATCCAAGAGATGGTGAGAAACACGAGGGAGAGACTGGAGGCCGACTTCTCCAAGCTTGACACCAAGATCCACAGGTTCCCGCGAGGCTTACGCCCGGGGATTAACGAACGCTATGTCACCCCGAGCTTCGTGTCCCTCGGCCCTTACCACCATGGCTCACCGCACCTGCGGGAGA[Y]GGAGGAGTTGAAGCATGTGGCGGCTCACTACTTCTGTGAGATGTCTGGCCACTCGGTTGCGCATGTCTATGACAAGATCCTCCACATCGCAGGCGAAGCCCGCAGTTGCTATGCTGATGGCGCGGTGGCGAATTTCACCAATGCTGAATTTGCGGTAATGATGTTTCTCGATGGTTGCTATTTGCTGCTCTATATGGAGGGGCAGGGGAC…	CCACATGCTTCAACTCCTCCG	GCCACATGCTTCAACTCCTCCA	TCCCTCGGCCCTTACCACCAT	C	T	217	dbj|BAD10587.1|	hypothetical protein [Oryza sativa Japonica Group]_x0001_dbj|BAD10796.1| hypothetical protein [Oryza sativa Japonica Group]_x0001_dbj|BAD10828.1| hypothetical protein [Oryza sativa Japonica Group]
BS00021973	Heterozygous in durum breed accessions				ACAATGTTCATCCTCGCTCTCCTCGCCCTTGCAGCATCCACCGCCATTGCTCAATTGGAAACCATTTGTAGCAAGGGCTTCGGACAATGCCAACACCACCAACAATCGGGGCAACAACAGTTGCTGGATCAGATGAAGCCATGTGTGGCTTTCGTACAACATCAGTGTAGCCCAGTGAGAACACCATTCCCACAAACACAGGGAGAGCAGCATAGCAGTTGCCAAAC[Y]GTGCAACACCAATGCTGTCGGCAGCTAGTGCAGATCCCAAAGCAAACCCGGTGACTAACGGCCATCCAGA	CGACAGCATTGGTGTTGCACG	CCGACAGCATTGGTGTTGCACA	GAGAGCAGCATAGCAGTTGCCAAA	C	T	362	gb|AAP80612.1|AF470351_1	unknown [Triticum aestivum]
BS00021975		1B	62.64	0	CGTCCCCGCAGCAGTCAGGACAAGCGNNNNNNNNNNNNNNNNNNNNNNNNNNNNNNNNNNNNNNNNNNNNNNNNNNNNNNNNNNNNNNGTACTACCCAACTTCTGTGCAGCAGCCTGGACAAGGGCAACAATCAGGACAAGGGCAACAGTCAGGACAAGGACACCAACCAGGACAAGGGCAGCAATCAGGACAAGGCAACAAGGCTACGCCAGCCCATACCATGTTAGCGCGGAGTACCAGGCGGCCCGCCTAAAGGTGGCAAAGGCGCA[R]CAGCTCGCGGCACAGCTGCCGGCAATGTGCCGGCTGGAGGGCAGCGACGCATTGTCGACCAGGCAGTGATAGAACTCTCTGCAGCTTGCATGGTGCTTGGGCATGCATGCACCTTAGCTATACAAT…	CCTAAAGGTGGCAAAGGCGCAA	CTAAAGGTGGCAAAGGCGCAG	GGCAGCTGTGCCGCGAGCT	A	G	4	gb|ABX89298.1|	high molecular weight glutenin subunit [Triticum aestivum]
BS00021977					AAAGAAGCCATTTATGATATCTCCAATGGTGGCAAGAAAAGACCTAAAAAGGAACCTGCTGGGCGTGGTAAAAAGAAAGCTGGTCGTGGTCCAGGAAAAAGGAAAACTGGCCGTCGTTGTCGAGGGAAAAAGATACCTGGTCCAAGTGAATCCGCAGAACCAGAGGAGCATGAAGTGCAAGGAGAATCAGCTCTGGACATGTCTGAAGCTGAAGGTGGACCTGCAGAAATGGAGGAGCACGAAGAACAGTCAGCTGAGGACATGTCTGAAGATG[W]TGAAGACGAAGCTGCAGAAAAGGAGGAGTGCCAAGAAGAATCTGCTCTGGACATGTCAGAAGCTGAAGATGGACCTAGTGAGTCAGCGCAGGACATGTCTGAGTTTGAAGATGAGCCTGCAG…	CCTTTTCTGCAGCTTCGTCTTCAT	CCTTTTCTGCAGCTTCGTCTTCAA	GTCAGCTGAGGACATGTCTGAAGAT	A	T	0		No hits found
BS00021986		4B	53.19	0	GGGTTTGAGGCGACCCGGCAAATACGGGCAATTGAAGCAAAGGCACATGACCAGAAAGACAATGCTGATAATTCAGAAGCAGGTAGTGCAGCAAAGAAGGCCCAATGGCATCTACCGGTCCTGGCAATGACTGCCGATGTCATCCAGGCCACTCATGAGGAATGCACAAAGTATGGAATGGATGGCTACGTCTCGAAACCCTTCGAGGAGAAGCAGCTGTTCAAGGCAGTGCAGAAGTTCTTGGGACCTAGCACATCCAGCTGACAGCGATCCGCGCATTCCGGTGTGTGCATTGGCCGGGAGGAGCTCTGACTGAACGGAGGCAGCTATGTTTTGTGCGATCCTTTAACCGAGGATGCATTCTGGTTCCGGTGCTGCCCGTGGTCGCGGCTTCTCCGG…	GCGGCTTCTCCGGAGTCC	CGCGGCTTCTCCGGAGTCT	CCCACCTCGCCACGAACTTGAT	C	T	93	dbj|BAF12997.2|	Os03g0717700 [Oryza sativa Japonica Group]
BS00021988		1B	62.64	0	CCAGGACAAGGGCAACAAGGCTACGCCAGCCCATACCATGTTAGCGCGGAGTACCAGGCGGCCCGCCTAAAGGTGGCAAAGGCGCA[R]CAGCTCGCGGCACAGCTGCCGGCAATGTGCCGGCTGGAGGGCAGCGACGCATTGTCGACCAGGCAGTGATAGAACTCTCTGCAGCTTGCATGGTGCTTGGGCATGCATGCACCTTAGCTATACAATAAACGTGACGTGTGTTCACAGCTTTTCGTGTAACTAGAGTAAAGCCCAATAATAATGCAAGATGAAAAGCTTCTCCGACTNNNNNNNNNNNNNNNNNNNNNNNNNNNNNNNNNNNNNNNNNNNNNNNNNNNNNNNNNNNNNNNNNNNNNNNNNNNNCGTAAACGTAAGTAGTAGGTACGTACGT…	CCTAAAGGTGGCAAAGGCGCAA	CTAAAGGTGGCAAAGGCGCAG	GGCAGCTGTGCCGCGAGCT	A	G	27	gb|ABX89298.1|	high molecular weight glutenin subunit [Triticum aestivum]
BS00021990					CAAGATGACAACAACTTTGGAGTTCAAGGCGTTAATAAGAGATACGACAACTGCAGCAAGGAAGGTTATAACAATG[M]GTTTGGATTCGATAGCATAACTAAGACATGTGATGAAGAGAGCATAGAAGATGATTGTGCTAAATCACTGTCCTCAAACGGTGAAAATGCCAAGAGAGTGGGCAAAAATGAGTCATCGGTCAGTGAGCGAACAAATACTAGTTCTCATGTTTCTTCTGATGCTGGGCTAGATGAAATTCAATCTTCAGCTGGTAAGAGTGGGGATTCATCATTTTTTGGTGGTTTCTTAAAGAAAGGTTTCAAGGATCTTTCTTTATTCAACCAGTCTATGGACAGTGTCAAGGTTTCCATCAACGGTCATCCAATCTCTGAGCGTGCTC…	GTCTTAGTTATGCTATCGAATCCAAACT	CTTAGTTATGCTATCGAATCCAAACG	ACAACTGCAGCAAGGAAGGTTATAACAAT	A	C	32	gb|EEC79773.1|	hypothetical protein OsI_21176 [Oryza sativa Indica Group]
BS00022002		2B	81.24	0	GCGCTCGGGCACAAGTAGAGGAACTCAACAATAGTCTGCAGAATGCCAAGGAGAGCTATGAGGTGATGCTTGATGAAGTAAACTATGAGAAAGTTTGCCTCAAGAAGTCTGTTGAGAGAATGGAGGCAGAAGCTAAGAACGTTTCTGAGGAATGGCAGTCCAAAGAGCTAAGTTTTGTCAACTCCATTAGGAAGTCGGAAGAAGAGATTGTTGCTATCAAAGCTCAAATGGACAAGTACTTGGCCGTGGTGAATGAGAAAGAAACTGAAAATACTGAGCTGCTGGAGAAGATGAGTCATCTGGAGGCTCAGCTAGTTGAAGCCAACAAGGCTAGCGAGGAAGCCAAGGCCGAGACCCGGCAATTGAAGGATAAACTATTAGACAAAGAGAACGAATTAC…	GAGAATGGAGGCGGTGTGGAC	GAGAATGGAGGCGGTGTGGAT	TTGGCAACCACCACGACCGGTT	C	T	20	gb|EAY95367.1|	hypothetical protein OsI_17200 [Oryza sativa Indica Group]
BS00022004		7A	111.62	0	AACTGTACATTAACTTTCCCATTACTCCTGCTCCTAACACGCGCAGGAGCCAACTGTGTAGTCATTTATCTGTCAGGCTGCATTGCACTGTTCATGCCACTTCGCCAGCAGTGCATGTCCAGTCCCTGCTTTATGCGCGTGCTGTACTGGCACTCCGGGAGGGAGTGATTCCTGCATGTGCTTCTGGCCTGAATCTCTCACTTCGGATGGAGCTCACGGGTGTGCTTTGCATCGCAGGGGAAGCTAGCAAAATGTCAGCGTCAAATATAACAGGTTAATCGGATCATTCATAATCAGTGTGGCCGATGATGAGTCAATAACACTCAAGTCTCGTAGTGAAGGCTCTAAATAACAGTGTTAAGTTATGTGGCCGCTGACAAAAAAGTTCTTTAAATTTTG…	ACTGTAGGCCACATGTGG	GCTACTGTAGGCCACATGTGC	TGCCCACTTGGCTCCCTGGTAT	C	G	0		No hits found
BS00022005		1B	33.54	0	CCGATCTTCCTCTGGAGCCGTACGAGTGGTACCTGGACCTCCGACGCTTTGGCTCAGTGAAGCACAGCGGGTTCGGCCTGGGGTTCGAG[M]GGATGATCCTTTTCGCCACGGGCCTGGAGAACATCAGAGATGTCATTCCATTCCCAAGATACCCTGGGAGGGCCGATCTTTGAAGGGCTGCAGATTTCTGCCTTGAAATATAAGAACGTCAATTCTACACTTTCGTTAGCGATTTTGGAGAAGTGTTGGCCGTCCGGTTAGATTGATATATATACGCATGCTGATATCATTTGATATGTCTCGTGTCTCGGCTTGTTATGATTCTTNNNNNNNGTATCAGGCTTGTTTTAAGATTAGAATATTGAAGTATTATTGGTCATTAGCATCTTCTCTTTTG…	CCGTGGCGAAAAGGATCATCCT	CGTGGCGAAAAGGATCATCCG	GCGGGTTCGGCCTGGGGTT	A	C	500	gb|EAZ11937.1|	hypothetical protein OsJ_01810 [Oryza sativa Japonica Group]
BS00022006	Heterozygous in durum breed accessions	3A	11.03	0	GGCAATTAAGGCCACTGAAGAGAAGGAGAAGAAGCTCAAGTCAAAAAAGCACAGGAGGCGAAGCTATTCTTCCTCAGAATCTGACAGTGAATCCGAGAGCGACAGCGATCGGAAACACAGGAAGAGGAAGGACCGCAGAAGGCACAGGAAACATGGCCACTCTGACTCTGATGGTGCCAGGAGGCGCAAGCACAGGTCAAAGAGGAGGAGCTCAGACTCTAGCGATGAGAGCGACAGTGATGAATATGATAGCGAATCTGAAGAAGAGCGCCGAAGGAAGAAGCACTCGCACAGGAGGAAGCATCGCCGTCACTCTTCAAGGTCAGAGTCTGATGCTTCAGATTACAGCAGCGATGATGATGAGCGAAGGTCAACCAGGAAGGACCACACTAGGAGCCG…	CCCGTCACTGGGTTCAGCAG	CCCGTCACTGGGTTCAGCAA	CATCACCATCATGATCACCATGCCAA	C	T	0		No hits found
BS00022007		1B	32.79	0	GATTATGACAAGGAAAAGCTGCAAGAGCGGCTGGCAAAGCTTTCTGGAGGTGTTGCGGTTCTAAAGATAGGAGGAGCCAGTGAAGCTGAAGTTAGCGAGAAGAAGGACAGAGTTACAGACGCACTTAATGCCACTAAAGCTGCTGTTGAAGAGGGTATCGTGCCAGGAGGTGGTGTTGCCCTTCTATATGCGTCAAAGGCTCTGGATAAATTGCAGACTGCAAACTTTGACCAGAAGATCGGTGTGCAGATCATTCAGAACGCTTTGAAGACACCAGTGTACACCATCGCTTGCAATGCAGGCGTAGAAGGGGCGGTTGTTGTTGGCAAGCTTTTGGAGCAAGAGAACAGTGATCTTGGATATGACGCAGCTAAAGGTGAATATGTGGACATGGTGAAG…	CATCAAAGATGGGACTAAACCCAAAAAT	CATCAAAGATGGGACTAAACCCAAAAAA	AGCAAACTGGAACATATTGATTAGGGGAT	A	T	500	gb|AAP54159.2|	Chaperonin CPN60-1. mitochondrial precursor. putative. expressed [Oryza sativa (japonica cultivar-group)]
BS00022010		2B	81.24	0	CACATCCATAACAGGCGCATACTCAAGACCGTACCACATAGCATCACGTTACAGTTCATGCCGCAAACATCAGTACTGCCACAAGTTTACTCAGCCAACTACACACAGTTCACATTCACACAACGTAACCTGATTACATTTTATAAACTTGCTAGCGTACCGCAAAACTAGTTCCCCACTTCATACCAGCATTTACCAAATGATGACTATGTCCACGGAAACAACAAGACTGCAAAATTCATGCCTTGTGCATACCATCTCTCGGCCT[Y]GAAGGCGTGGTGAGAGGGAGTGCTAGACAAAACCCACCTCAGAAATCGTAGTCCTTCAGACCCCTCTGGGAATCTGCCATCTCCATTTCCATCAAGCACTCCTCTTGGCTGAGTGGGGGAAGCCCATT…	GCATACCATCTCTCGGCCTC	GTGCATACCATCTCTCGGCCTT	CACTCCCTCTCACCACGCCTT	C	T	15	ref|NP_001060798.1|	Os08g0107500 [Oryza sativa (japonica cultivar-group)]_x0001_dbj|BAD09391.1| putative Shwachman-Bodian-Diamond syndrome protein [Oryza sativa Japonica Group]_x0001_dbj|BAF22712.1| Os08g0107500 [Oryza sativa Japonica Group]_x0001_dbj|BAG88985.1| unnamed protein product [Oryza sativa Japonica Group]_x0001_gb|EEC82784.1| hypothetical protein OsI_27530 [Oryza sativa Indica Group]_x0001_gb|EEE67912.1| …
BS00022015		4A	13.54	17.36	ACAGTACATCACATGATACATACTCCCGCCAACTAAGACAAGGCCAAGCGCCAGGTTTACATGTAACCAAAAAGAATGAAAACCACAAAAATGATATCAAAACTATGAAACACAACATTACAGTTTTTTCCAAGCCTGCCCAATCACTCAGAGCTCCACGTATAAATGCATATATGCAAACAGGGATAACACAATTCGCTGGTCTCAGCTTATCCAGTTGATGTGGAGATCACCGCCTTCAGCAGAAACAGCAGTATCTGGCTGCCTCGGCTCCTGGATCCTGTTGTATGAGCTGC[Y]ATGTCCAACATTCCAATTCAGATGAGCAGCTGCACAGTTGGACTTGCACTCCACGCAGAGGGGTTCAACCACAGAAGACATAGAGTAATTAATACTCTGC…	GGATCCTGTTGTATGAGCTGCC	GGATCCTGTTGTATGAGCTGCT	TGCTCATCTGAATTGGAATGTTGGACAT	C	T	5	gb|EEE58339.1|	hypothetical protein OsJ_09447 [Oryza sativa Japonica Group]
BS00022018		4B	96.26	0	TTGCTCTGAATTACCTGCTGGGTAATTTAGGAGGAGACTACTCCAAGACGGTGGGTGTGATCGACCTTGGAGGCGGGTCAGTGCAGATGGCATATGCCATCTCCGCGGATGCCGCCGCTACCGCTCCCGGGGTGCCTCAAGGGGACGATCCATACGTCACCAAAGAGTATCTCAAAGGAAGAGATTACAACGTCTATGTTCACAGCTACTTGCACTATGGCGCAATGGCTTCTCGGGTAGAGATCTTCAAGGCCAAGAATGGTCCAGTGAGCTACTGCATGCTGCGGGGATACAATGGCAAATACACCTATAACGGAGAGCAATATGACGCCATAGCGCCTCCTCAAGGAGCAGCATACGACAAGTGCAGAGAGGATGTCACCAAGGCGCTTAAGATCA…	ACGCCATCTCCAATTGTAATCCC	GACGCCATCTCCAATTGTAATCCT	TAGGCAATTCTCGCCACAAAGATGATAAA	C	T	231	gb|ACB38287.1|	apyrase [Lolium perenne]
BS00022019	Mapping to D genome				GTGTGGAAGATCTGATAGGGCAGACCGGGGTCAGACATTGGAAACGTCATCATTGCCGGGTTCAGATTCTACTGAGGCAAACAGGAGGAGGGAAAGGGGTCAAAGGGCACTGGAGCAAAGATTGGCTGAGAAGCTGGCTGCGGTCAAGAGTACAGAGAGCACGTCTCTCGACGCATCCGACAAAGTTTGAGCCTTCTGCAAAAATGACCTGCGAATGTTGTGAATTCCCGGTGCTGCGTTACCCAAGTGACGTTGTCTGGAGGATGGGGAGCATCGTCGGTTCGACCGCGAGCTCTTTCT[R]TTCCCTAGTTTATATCCATCTGTAAGTGCTTCTAGGGGAGGCGGTGATGCGAGAATGTGTGATTTTACTGATTTAGGGAACCGAACCATATGCCGA…	GTTCGACCGCGAGCTCTTTCTA	CGACCGCGAGCTCTTTCTG	GCACTTACAGATGGATATAAACTAGGGAA	A	G	18	ref|XP_002463302.1|	hypothetical protein SORBIDRAFT_02g041460 [Sorghum bicolor]_x0001_gb|EER99823.1| hypothetical protein SORBIDRAFT_02g041460 [Sorghum bicolor]
BS00022028		5A	149.96	0	AGATCAAGGTTTTTCTCCTACTACAACTGAGGATGGTACAACTGCAATGACTGCAGCATGTACGGACAGCAAAGTGGCCGTCAAGAAGGACGGTTTGGTTGAAGGAGGAGGTCAGGTGCAGGAATCTGCTTCCATTGGTAGCTCGCGGCCGAAACATGATGCTGCTCCTGCTGAAGATCAGTGCAACGTACCAAGTGCACCATCCCTTCATCTGGAGGATTCAGAAGTTGCAGATCCACATGGAAATGATCCACCTCTTGCAGATGACTCGATAATAGTGAATGCAGGAGATCAACAAGCAGAGGTCATCAATGCCGACATGGAGAAAGAAGTAGAAGACGCCAAGGTTGATTCAGGCAAAGAGCTAGATGGAACTACTTTTGCCGACACTGGGAATCT…	GGGACCATGGAAAACACTCTGGA	GGGACCATGGAAAACACTCTGGT	CTTCAGGCTCCTCTCCAATTGCAT	A	T	0		No hits found
BS00022030		1B	13.75	0	GCAAACAACCAAGTATAGAGTTTATGCCCAGTCCGCGGGCCATCCACGAGGCACAAGTATATATATTTGACAGACAAAGACATCGACAAACAAGACCACAAGTTCCATCTGCAGGGTGGTCGCGAT[S]GCGGAGTGCCGAAACAAGAATTATCATATTATTCGATGAGGCCCCTCCAAAGCCCAGCTACCACTGAATGTTGCCTACATCTTCAGAGATACATACACCCCATCGTGCCAGGTCACATGGGGCTATGCTTTTTTGGCTTCGATTACTGCTACTTAGGACCCAAGGCTACAATCTGCTGCTCCAACTGCATAATGGTCTCTAGCTTGTCACGCACATCATAGAACTCATTCCTAAGAAGATTCAATGCCATGCGGCA	ATTCTTGTTTCGGCACTCCGCG	CTTGTTTCGGCACTCCGCC	CATCTGCAGGGTGGTCGCGAT	C	G	0		No hits found
BS00022041	Mapping to D genome and heterozygous in durum breed accessions				AACAAATGCTTACTTTTATTGGGTGACACGCGAGCAAGGCTCTTTTGATTGGTTTAAAGGAATCATGAATGAGATTGCTGAACTAGATCAAAGGAATATCATTGAGATGCACAACTATCTCACAAGTGTTTATGAGGAAGGAGATGCCCGGTCAGCACTCATCACAATGCTGCAAGCTCTCAACCATGCCAAGAACGGCGTCGATGTAGTGTCTGGAACTCGAGTGCGGACACATTTTGCAAGACCAAATTTTAAGAGGGTGCTGTCTAAGGTAGCCTCCAAGCATCCTTATGCCAAGATAGGAGTGTTCTATTGCGGAGCTCCGGTTCTGGCGCAGGAACTAAGCAACCTTTGCCATGAGTTCAATGGCAAATGCACGACAAAATTTGAATTCCACAA…	CAGAAGTATATATCACTGTCGTGCC	CAGAAGTATATATCACTGTCGTGCT	GGAGATTTTACAGAGGTGCGGTCAT	C	T	462	gb|ACB56488.1|	respiratory burst oxidase-like protein F2 [Hordeum vulgare subsp. vulgare]
BS00022042					AACAAATGCTTACTTTTATTGGGTTACACGCGAACAAGGCTCTTTTGATTGGTTTAAAGGAATCATGAATGAGATTGCTGAACTAGATCAAAGGAATATCATTGAGATGCACAACTATCTCACAAGTGTTTATGAGGAAGGGGATGCCCGGTCAGCACTCATCACAATGCTGCAAGCTCTCAACCATGCCAAAAACGGCGTCGATGTAGTGTCTGGAACTCGAGTGCGGACACATTTTGCAAGACCAAATTTTAAGAGGGTGCTGTCTAAGGTAGCCTCCAAACATCCTTATGCCAAGATAGGAGTGTTCTATTGCGGAGCTCCAGTTCTGGCGCAGGAACTAAGCAACCTTTGCCATGAGTTCAATGGCAAATGCACGACAAAATTCGAATTCCACAA…	CATCAATCATGGATTCAGAAGTATATATTACA	CAATCATGGATTCAGAAGTATATATTACG	CTCCGCATCCGCATATAGGAGATTT	A	G	462	gb|ACB56488.1|	respiratory burst oxidase-like protein F2 [Hordeum vulgare subsp. vulgare]
BS00022046		4B	64.81	0	GGTCTATCTATCGATTTTCTATCCCGACTTTTCTTTCTTACAAAGTAGCCTGGTAAGTGCTCACTGAAAGCTATATGTACTCCTTGGCTAGGTTATGCACATGACTGATCGTGTGATGTCTCCACACCACACCAGATCCTCACAAAAATAACTAATGTTTATCTCCCTATAATCAATCAATGTCAGCGTGCACGTAGTC[S]ACAAACACGAAATGCTTCTGGCGGTCGTAGAAGACATAGGCCAGAGCGGCGCTGATCAGAGCACCGGCACCGAGCAATATCCTGAGCTGAACATCCGCAGGGATCCCGGATGTCGCGCCAAACACCACCGTCGCCCCCATGAACACCTTCTGCAGAGTCTGGAAGGCCTTGTGCGCTCCTCTGCAGGAGGAACATTT…	AATGTCAGCGTGCACGTAGTCC	AATGTCAGCGTGCACGTAGTCG	GACCGCCAGAAGCATTTCGTGTTT	C	G	25	gb|EAY88539.1|	hypothetical protein OsI_10012 [Oryza sativa Indica Group]_x0001_gb|EEE58320.1| hypothetical protein OsJ_09401 [Oryza sativa Japonica Group]
BS00022049		7A	74.45	0	ATCGGATCAAGGAGGTCCATCGGCGCTGCGGCGAGAGTGCGAACACTATCTGGAACGCAACCTTCTGAACTGAAGATTCTTCAGACTTTAAGCGCTGCTGAAAGGAGAAAGACACATAACATCCGTATACAATT[M]TTGCTTTAACGGAGGGTGGCCGGATATTATAGCGATCAACTGGTATATGTCAAGGTGGTGGATGAAAGAAAATTCATTGGTGGCCCCTTCAGAGCGTGGGATGCTTGTACACTCATGTACAAGTACAAGCTCGGCCGACATGAGGAGCTTTGTTCTTCCTTCTTACGTTAANNNNNNNAAATCTTGTAGTGGTTTGATTGATTAGGAATT	GGCCACCCTCCGTTAAAGCAAT	GCCACCCTCCGTTAAAGCAAG	GGAGAAAGACACATAACATCCGTATACAA	A	C	0		No hits found
BS00022053		7B	25.56	0	CGGCCTTCGACCTCCTGGAGGAGATCAAGGCGGCCGTCGAGGACAGGTGCCCCGGCGTGGTGTCCTGCTCCGACATCCTCATTTACGCGGCCCGGGACGCGGCCAGCGCCCTCAGCAACGGGAACATCCACTTCGACGTCCCCGCGGGGCGCCTCGACGGGCTCGTCTCCTCGGCCGCCGAGGCCCAGGCGGAGCTCCCGGACTCCACCTTCACCGTGCAGCAGCTCATCGACAACTTCGCCCGAAAGGACTTCGACGTGGAGGAGCTGGTCATCCTGTCCGGCGCGCACTCCATCGGCGTCGGCCACTGCTCCTCCTTCACCGGCCGCCTCACCGCGCCGCCGGAGCAGATCAACCCGGCCTACCGCAACCTGCTCAACCACAAGTGCCACCAGGGCG…	CGGGCATGAACCTGGCGACT	GGGCATGAACCTGGCGACG	ACAACGTCCGCGACGAGGACTA	A	C	500	gb|ACN27987.1|	unknown [Zea mays]
BS00022055	Heterozygous in durum breed accessions	4B	96.26	0	TCGATGACTGCCGGCGCTGCTCCTACTCCTGTCGCCGGCGTGGTGCGTCGTTAGTTCAGCGAGAGGAAGAAGGCGCATGCACCCCTTGCCGTCCGTTGGATCCCATCCGTGGCCCAGCGGAGGATTGGCGGCCGCGGTGGAACGGACTACTCCGTGGACAACGCCATCCTGTGGCCAGCGCATG[Y]GCGGTGCAGAGGCCGTTGATGCCGCGACCCGCAACCACAATGACACAAGTCCACGGACAACCCTATACGTCGGGTGCATTACTCGCGGACGTTGTACGCGGCCGTGACCGTAGTGGGCTTCNGCATGACAACATG	AACGGCCTCTGCACCGCG	CAACGGCCTCTGCACCGCA	GCCATCCTGTGGCCAGCGCAT	C	T	0		No hits found
BS00022057		6A	66.31	0	ACACAGCGTTTCAAACCTTGGGGCTACCATGTTGAAGTACAGGCTGACTCCGCCTCCGGATGAAGTTTACAGCCTCCATAGAAGGCTGTCAGGCGCGTTCCTGGCCTGCATCAAGATTGGCGCAGTTGTCCCCTGCAGAGAGATGCTGTTCAAGGTTTACGAGCAGTACGATTTTAGTGATGATCACTCGGAAGTGTTGTCCAACACTGG[W]TAAAACACGGGTAAGTGCGCCTTTACCCTCTTGTCCTGAAGTTGTCAAATAGTTACACAGGCTGGTTGCAGCTCATTTTTTGGAGAGCTTTGCAATCGGCTTCTCCCGAGCTAATAATGTGACAAATTATATTCTTCATGTCATGGAAATCGATGTGATTTTGTTTGGTTGGGTCCATTCAAGTTA…	CGGAAGTGTTGTCCAACACTGGA	CGGAAGTGTTGTCCAACACTGGT	GTAAAGGCGCACTTACCCGTGTTTT	A	T	167	gb|EEE54439.1|	hypothetical protein OsJ_01512 [Oryza sativa Japonica Group]
BS00022060	Heterozygous in durum breed accessions	2B	55.31	0	TGTACAAAAAAGAGGTCCGTACCGGTCCGGAATTCCCGGGATATCGTCGACCCACGCGTCCGCTTGCTGTGAGAGTCTCTGTATAGGTTTCCACTCAATAATCTACTTATTTTATGAGAAATACCATGCATAACCGAGTAGCTCATTCTGTTTTTTAACTAGACCAAGCACCTACGGGTGAAATGGATGTGAACCTTCAGAAATCAAATGTTTCGTGCCGGCGCGGCTCCGGCGCCTGCTGGATGGTGCTCCTGGAACAAGACGGCACGGAGGCCCTCCTCT[Y]GCAGGATGTGCTGACGCGGCGCACGCAGCGGCATGTTTGGGGCAAGCTTGAGCGCGATGGCCTTGTCTCAACGATGACGGCGGTGAACGTTGGTGCTCCTTCTCGTCCTCTATC…	CGCGTCAGCACATCCTGCG	CCGCGTCAGCACATCCTGCA	GCTGGATGGTGCTCCTGGAACAA	C	T	0		No hits found
BS00022061		1A	70.29	69.63	GGCACGGTGACATGCATGTACGGATGATGGTGTGGTAGCCTGGTCCCTGGTGAGTGTGCGGTGCATGCAAGTAGTTAGCCATTCGTGCCAAAGGAGAATTGCCCTGCCATTCGCCTCAGCTGCTCTTCGAATTCTGATCCAAACAGACAATGCTGAGTAGCGCGGACCAAATTGGCATTATGCATAATACATAGCACAAAAGCCAGATCTCCTGAATCATCTGCAGGCTACAAACTCG[S]CGGGACTTCCGATCTTGTGTGCAACAGTGCGTACGGAGGCAATCGTTTCGGTACGTTACGTACGTCTGAATTCGATGATTGGCCGGTCAGACTCGCTGTCAGATCTTGGGGTTGATGGCGATCTGCATGTGTTGGTGAACTGATGATGCTCAATCATT…	CATCTGCAGGCTACAAACTCGC	CATCTGCAGGCTACAAACTCGG	GCACTGTTGCACACAAGATCGGAA	C	G	0		No hits found
BS00022065		5B	213.44	57.97	AAAAAGCAGGTTTCAGCTCCTCATTCAAATGTGTTGATCCAGAAGGCCCGCCCCTCGAACTCAGAGGGTGGTGGCTCCTCGTTGAACCCGTCTGCCGGTTCGGCGTCAGCTAAACCGAAACGGAAGCTGCCACCGAAGGAAGGTTCTGATGAAGTCTCGTCTCGTCTTTCGGGACTTGGTGCCCGGAGCAGTAGTAATCCTAAGGAGAGGCCTGGGCAGTTACAACCTCGGGCCAACAAGAGGTTCTCCTTGCCTGGCACTGGCCCAGAAGCTGGCAAACGGCAAGTGAATAAACCCGCGGTGAACCGATCGCCCAAGGCTGCCGAAGACTCCCCAGCGCTGGAAGGGAAGCATCGCCGTGCCGGTTCCGTTGATCTGCTGCTCAAGAGAGTTGAGCTG…	TGGATTCTGGAAGGTCCATTGGAA	CTGGAAGGTCCATTGGAG	ACCTATATGGCTAAGAAATAGATGCACATT	A	G	6	gb|EAY92106.1|	hypothetical protein OsI_13812 [Oryza sativa Indica Group]
BS00022070		1A	28.68	0	AAATTGTGTACAAGAAGCTGAAGGAGAAGGCAGACCAGTTTGTGGCCAGAGGGCTGGTCAGGACGCCGGACAGCAAATCTAAGATCGATGGGGGCGA[Y]GACGTGTTCATCGGAGACATTAGGGATCCTGGGAGCATTGCGCCGGCGATCGACGGCATTGACGCGCTCATCATCCTCACCAGTGGGGTCCCGAAGATGAAGCCAGGGTTTGATCCTAGCAAAGGGGGTCGGCCCGAGTTTTACTTCGAGGAAGGGTCTGATCCTGAGCAGGTGGATTGGATAGGCCAAAAGAACCAAATCGACGCTGCCAAGAGCATTGGTGTAAAGCAGATAGTTTTGGTTGGATCCATGGGTGGAACAGATCTCAACCATCCATTAAACAAGCTTGGGAATGGGAA…	AATGTCTCCGATGAACACGTCG	CTAATGTCTCCGATGAACACGTCA	GCCGGACAGCAAATCTAAGATCGAT	C	T	223	gb|EAY96261.1|	hypothetical protein OsI_18159 [Oryza sativa Indica Group]
BS00022071		5A	76.62	0	GGTCGACCTGCAGGCGGCCGCACTCATGCTTTTCGAGCGGCCGCCCGGGCAGGTGGGCNNNNNNNNNNNNNNNGGAAGCTGGAAATATTTCATGGCTGGAAAATAGTTTAACAGACTTCATGTACACAGGTACTTAAGCTTAGCGAAGCATCACCAAATACTTCTTTCTTACACATGTCCAGGTGCATATGAGCAGATCCATTGTGTTAAATACATGTAGGAGCTCAACGAGGTCGTATCTTTTAACACTTTACTAGATTACAGAATTAATTAACAGCATTAACCGACTATTCAACCAAAGTATTTAAGCTGTAGAATTAGGTACAAGCCCATATGTTCGTCACTGACCGGATTGTGCCTGAGTAAGGTCATA[Y]GTGGAGAGCGTGCCGGACTGGTC…	CCGGCACGCTCTCCACG	GTCCGGCACGCTCTCCACA	CGGATTGTGCCTGAGTAAGGTCATA	C	T	90	gb|ABV59384.1|	outward-rectifying potassium channel [Hordeum vulgare subsp. vulgare]
BS00022072		3B	79.21	0	GTCCGAGGTGGTCCGCTCCTCGCGGCCCGGGCTCGCCGCCGGCGACCTCGTCTGGGGCATGACAGGCTGGGAGGACTACAGCATCATCAAGCCGCCATTCACGGCTATACTCACCAAGATCCAGCCCGACGACGGCGTGCCGCTGTCCTACTACACGGGCATCCTGGGCATGCCGGGGCTCACGGCCTACGTCGGCTTCCACCACATCTGCTCCCCCAAGGCGGGGGAGACGGTGTACGTCTCCGCAGCCTCCGGCGCCGTCGGGCAGCTGGTGGGCCAGTTCGCCAGGCTCCTGGGCTGCCACGTCGTCGGCAGCGCCGGGTCCAAGGAGAAGGTGGACCTGCTCATCAACAAGTTCGGCTTCCACGACGCCTTCAACTACAAGGAGGAGGGCGGCGA…	GGTAGAGGTGCTTGTGGTCG	GGGTAGAGGTGCTTGTGGTCA	GCATCCGCATGCAGGGCTTCAT	C	T	500	ref|NP_001149347.1|	NADP-dependent oxidoreductase P1 [Zea mays]_x0001_gb|ACG35123.1| NADP-dependent oxidoreductase P1 [Zea mays]
BS00022076		7A	46.49	22.49	TGNNNNNNNNNNNNNNNNNNNNNNNNNNNNNNNNNNNNNNNNNNNNNNNNNNNNNNNNNNNNNNNNNNNNNNNNNNNNNNNNNNNNNNNNNNNNNNNNNNNNNGAGGCTCTCCAAGGTCGTGTCCTACTACGGCCTCACCACTCCGCCGTACAAAACCGACGCCCTGGAGCCGTACATGAGCAGGCGGGCGGTGGAGCTGCACTGGGGCAAGCACCAGCAGGAGTACGTGGACGGGCTCAACAGGCAGCTCGCCATCAGCCCGCTCTACGGCCACACCCTCGAGGACCTCATCAAGGAGGCCTACAACAACGGCAACCCGCTGCCCGAGTACAACGACGCGGCCGAGGTCTGGAACCATCACTTCTTCTGGGAATCGATGCAGCCGGAAGGCGGCGGCT…	ATTTCAAGTTATTATGCGGTAAAAGCAGAA	CAAGTTATTATGCGGTAAAAGCAGAG	TAAACTCAAGTGCCCGTGCTCTGAA	A	G	500	gb|ACG32380.1|	superoxide dismutase. chloroplast [Zea mays]_x0001_gb|ACN27012.1| unknown [Zea mays]
BS00022081	Heterozygous in durum breed accessions	6B	88.35	0	GCCTGCAGATACACTTATTTTGCAATCAGGAAATGCAGGGAGTTTTTCTGGTAGAAGAAAGCCAGGGAACAGGAGATGCAGAGTAGATCTGTTACCATGACATAGTCGTCGTCGCCAGCG[Y]GTAGACTACGTCGTCAACCTTGGCAGAGCGGTATTGGCACCGCGCCATGACGTCCTCCTCCTCATCTGGCCTCTTTGCAGGGCCTCGCT	AGTCGTCGTCGCCAGCGC	CATAGTCGTCGTCGCCAGCGT	TGCCAAGGTTGACGACGTAGTCTA	C	T	0		No hits found
BS00022082		7A	13.18	0	CACGGCCATCACGACCTTCCCGCGAGCCGTGTTCCGGAGCCTCCGTGAAGCGTTCGTGGCGCAAGTACCGCTACCTGTCGCCAACGGCTACACCGACGCCGACGGCAGGCTGTGCTTCTCCCTCCCGGCGATGAAGAAGGCGCCCGCCGTGCCGAAGCTGATCCTCCACCTGGAGGGTGCAGACTGGGACCTTCCACGGGACAACTACGTGCTGGATAACGACGACGACGACACCGGCGCGGGCAGGGAGCTGTGCGTGGTGATATCTTCGGCGGGCAAGAGCGACCAGACAACCATCGGCAACTTCCAGCAACAGAACACGCACATCGTCTACGACCTGGAGAGCGACAAGATGGTCTTTG[Y]GCCTGCGCGCTGCGACAAGCTCTGAGTTATACTA…	GTCGCAGCGCGCAGGCG	GTCGCAGCGCGCAGGCA	CTGGAGAGCGACAAGATGGTCTTT	C	T	119	ref|XP_002436674.1|	hypothetical protein SORBIDRAFT_10g006870 [Sorghum bicolor]_x0001_gb|EER88041.1| hypothetical protein SORBIDRAFT_10g006870 [Sorghum bicolor]
BS00022083		3A	58.57	0	AAAGGCATCACAAGGAAACCCACTGCAAATGCTCACCATCAAAACAATTGTTATGGGGCGAAAAGCCGACGACACCAGCAATAGAGAATAAAGTCTGAAAGAAAGGGGATGCTCGGAGCTGAAGATAAAACGCACAAACAAGGTCCCAAACATCCTCCACTAAGCCCAGGCACCATCAGCTTGCGGTAGCATCGTCCGCCGCTGCACAGATCCACATCAAAGTA[R]GTGTTCTCCCTGAGCATCCTCGCTTCGCGCTCCATGGCACTACAATCATCATTCTTCAGCAAGGTTATACCTCAAAACTAACATGCGGTGTGTTGGTTCATTTTGTCCAAAAACATACATAGCAAGGTTATCACAACAACAGCCAACTTCATAATTCCCAGTACCACAGCTC…	GCACAGATCCACATCAAAGTAA	CTGCACAGATCCACATCAAAGTAG	GAAGCGAGGATGCTCAGGGAGAA	A	G	14	emb|CAJ86065.1|	H0818E11.2 [Oryza sativa (indica cultivar-group)]_x0001_emb|CAJ86316.1| H0525G02.13 [Oryza sativa (indica cultivar-group)]_x0001_gb|EAY95565.1| hypothetical protein OsI_17413 [Oryza sativa Indica Group]
BS00022085		1B	45.74	0	GCGCGCCGCACACGTACGTACAGACCCACCACCCCCTCTCTTCTCCGCTCAGCCACGCAGCCGCTCTCCCCGCATTGCATTGACATGGTCTCGTCTTGCCTCGCCTCGCCGGCCACCGCGCGCGGTGGCTCTGCTCTACGTCTGCAGTTTCAGCCGAGAGGGTGCCGCGTGACGTGCTTGGCCGACGCTGGGGGAGCCGGGAGCGGCGGCCGCGCCAAGGCCGTGGGAGGGTTCGCGTGCGGCTTGCTCGCAGCCTGGGCCGTCGCGTCAGCCCCCAGCCCGGTCATCGCCGCCGGCCAGAGGTTGCCTCCACTATCAACAGACCCAAAGAGATGCGAGGCTGCATTTGTTGGGAACACAATTGGTCAGGCAAATGGGGTGTATGACAAGGTGCTTGAT…	GCAGCATCGACGTACATTGTCCA	CAGCATCGACGTACATTGTCCG	GTGCTCTATAACAGACCTGACTTACTAAT	A	G	229	ref|NP_001064989.1|	Os10g0502000 [Oryza sativa (japonica cultivar-group)]_x0001_gb|AAM93693.1| hypothetical protein [Oryza sativa Japonica Group]_x0001_gb|AAP54482.1| Thylakoid lumenal 17.4 kDa protein. chloroplast precursor. putative. expressed [Oryza sativa (japonica cultivar-group)]_x0001_dbj|BAF26903.1| Os10g0502000 [Oryza sativa Japonica Group]_x0001_gb|EAY79109.1| hypothetical protein OsI_34214 [Oryza sativa I…
BS00022086		5B	66.9	0	TCCTCCAGCTAACGTCTTTGGTCATGGAGCCGTGACTAGACCGCCTATCACACCTGTTCCTCCAGCTACTGATTTTGGTCCTGGAGCTGTGACTAGACCTCATATCGCACCTGTTCCTCCAGTTAATGAGCCACAATTTAAAGTATATGTTGGCAAGATTGCATCAACAGTGGACAATGACCTTGTTCTTTCTCTTCTTCAGGTCTGTGGAATTGTAAAAAGTTGGGATCCAGTCACAAATCCAATTGGTGGAACTCCTACTGGGTTTGGCTTTTGTGATTTTGAATCTGCCGAAGGCAGTCTTCGTGCATGGCGGTTGCTCAACAAACTAAGAATTGATGGTCAAGAGCTGTTGGTTAATGTCAATGAAGCCACGAGACAGCACCTTCAGAAATACTG…	ATGAAGCAGTCATTCTGGCACTGTA	GAAGCAGTCATTCTGGCACTGTG	CAGCGAAAGATTCAGGATAGCCAGAA	A	G	136	emb|CBI32140.1|	unnamed protein product [Vitis vinifera]
BS00022087		7B	66.36	21.56	CCGAATTGCAGAACGAACACCTCCGCAGGCTATCTGTGCATGCTTGTGCAAACGCCCATCTGAATTTGCCTCAGAGTTTATCTCTTCTCCGGACCCTGGCAGTATTCTCCACTGGCGCGGCGGCAACTCTAGATAGTTATGAAGCTGTTTTAGATTTTACCAAGTATAAACTGCTGCGAGTGTTGGACCTGAAAGAGTGTGCTCACCTTAGTGCGGGCCATATTCAGGCTATCTACAGCCTGGTGCTGATGAAATACCTGAGCATCAAATCGGGCATCATTGATAGGCTTCCAAGGGAAATCTGGAAGCTGAATCAGCTAGAGACACTCGACCTGAGTGGAAGTGGAAGCTCAGAATGTGACGGTGCTGATGGAATAGTGACGGTGTACAAAGAAGTCC…	AGACATAACAATCCAAGCTGGC	GCTAGACATAACAATCCAAGCTGGT	CACAGAGGATATGAAGCGACACAAGAT	C	T	163	gb|AAY34259.1|	NBS-LRR resistance-like protein [Hordeum vulgare]
BS00022088		1B	34.1	0	GCTCCGACCACCGCCGGATCTCTCAGCCAGGATTCGATACGGTGCAAGTCGACATGTCAAAGCGCAAGATCTCGCTCCACAGCTGCAGCACCGCCGCCGCGGCGGTCGAAATGTCAAAGCGCAAAATCTCTCTCCACAACTGCAGCACCGCAGCCGCCCCCAAGCCGCAGCAACACTTGTTCCTAGTGTTGGACGACTGGGATAAGGGCTACAGCGTTCGCAAGGTGGATTTAGACGCTTTGGACTACGCCAACGATAACTGCGAGCCTGACGACTTCAGCGAGCCGCCGCTCGCCCGCTTTGACGTGGTGCACGGCCACTCGTACGCCTTCGTCGCCCACGGCACCAAGATCGTTGCCATGAAGCCCCATGAGGTTAGCCCCGC[Y]ATCCCCGCCTT…	CCATGAGGTTAGCCCCGCC	CCCATGAGGTTAGCCCCGCT	GCGGAGGTGGCCGTGTCGAA	C	T	112	ref|XP_002462927.1|	hypothetical protein SORBIDRAFT_02g034610 [Sorghum bicolor]_x0001_gb|EER99448.1| hypothetical protein SORBIDRAFT_02g034610 [Sorghum bicolor]
BS00022089		1B	47.92	0	CCACGCGTCCGCACCAACAAAGCCGCCGCGTTCTCCTCTGCGACACGCAACCTTTTCCCCTCCCCCTATAGACTAGACCAGATCCTTGATATAGAGAAGAACACGCTACCTCTGTCTCGGCAAGGTGAGCCCGTGCGTGAGTCTGTCTACCATGAATTTTCCCTCGAAACCCCCGTGTGCTCTCTGGTTCGCAGGTTCCTCGTCGATCGACGGGCTGGGCTTGCGGCC[R]TCTTGGAGCGAGATGCGAGGCGGCTGCATCTTCCGGTCTGCCCGTCCGTCGAGTCAGATCTGTTATCTATCTGATGGCCCGGCGGCGGATCTGGGGGTTCCAGGCGGTCTCGGGTTGACTCTGCGGTGAGGAAGGCGTCTTCTCCGACGTGCACGTGTGGATCCCGGC…	CCTCGCATCTCGCTCCAAGAT	CCTCGCATCTCGCTCCAAGAC	GGTTCGCAGGTTCCTCGTCGAT	A	G	0		No hits found
BS00022090		4B	54.81	0	GAATCGCGAGCACGCTATACACGATACGTACACAAAAGCAGAAAAAAGATCAGGACGACCCCGACGCACCACCACCTGCTCCTCCCGGCGGCTGCCTGCTCGATTCCCCAACAGCAGGGTCAACGACAGTACCTATCGCGCGATGGGTTTGGGACTGAGATTGCCGTTCTTCCTACTCCTCTTGCTGCTGGTCAGCCTGGGAGCCGCACAAGGCCGGAGCACAGTTTTTCTTGATATCAAGGAGGCTCGAGACCCTGATCAAATCTTGATGGATCAGATAACTTCGAGCAAAACTCCCGTTCGTGTTGAGAGGGGTAGCCCACTATGCCCAGCTTGCGAGAAGTTTACAGATGAAGCTCTTAGCTATCTTAGTCAGAAACAATCACAAGATAAGATGAT…	CATCCTGGTCAACGGAGAGAAA	CATCCTGGTCAACGGAGAGAAG	GGTGCATATATCGTTCTTCTCGAGGAA	A	G	121	gb|EEC67533.1|	hypothetical protein OsI_34843 [Oryza sativa Indica Group]
BS00022091		2B	81.79	0	AGCGTGGTCGCGGCCGAGGTCCCAAATCTCTTTGCTCATCTGCCATGGCCAAGTCCGGCAGCGAGACTAATCCCATGGACTGCGACGACCTCGTGAAGGAGGACGACGATGGCTCCAGCAGAGATGCGCCGGACGAAGATGAGCTTGCGCTCCGCATGGCCAACCAATGCTCGCGGCTGGACACCGGCGGGAGTTCAAGCTCCATCGTGTCCGCCGCCAGCTCCTCCAGGTCCCACTAGCAAAATGTGGCCCGCGGTCGCCCGTCCACTCCATGGCTCCAAATCAGGAACAGGGCAAGCGTCTCCCCTTCTCCTTCGACACCAACACCGCCCGGGCAACACTGGGTGCTCGTGCCCGCGGCTCCCATGCGCATGCACATGCCGTAGTCGGAGGCGAAGG…	GGACGAGATGGACCGCTGC	ATGGACGAGATGGACCGCTGT	CCCTTCCCTTGCGGTCACCTA	C	T	0		No hits found
BS00022092		3A	24.64	0	TGGATGGTGGGTAAGCAGTACGGCTGCCTGCAAGAACTTGTGTTGTGGGATTGGGGACAACTGGGGCCTGCTCCTCAGCTTGTTGAGTCTTTCCCACATCTTCATGTGCTAAAGCTTTGGAACTGCAGCTGGGACGCCTTACCAGGAAACATGGAGCACCTCACATCACTCAGGGAACTGGTGGTTAGTTCATGCCCGAATGTCCGGTCGCTTCCAACACTGCCCCAGTCTCTCGAGGGGCTTCGTCTAGCATACTTGGATGATGAGTTCATGGAGTCCTGCCAAACAGTCGGACATCCAAACTGGCAAAAGATTGAGCACGTTTGTNNNNNNNTATTTACCTGAGCCAACAAGAAGGCAATGAAGGACGTCGGACAGTTATGTGCTGTGCGGTGAAAA…	TTTGCATAACTAAAGAACCATACAAGATC	TTGCATAACTAAAGAACCATACAAGATG	GCTTTGGTGTGGTTGTGTAGTCCTT	C	G	52	gb|ABY28270.1|	cereal cyst nematode resistance protein [Triticum aestivum]
BS00022095		6A	142.88	41.1	CCTTCCCAGCGAGCTCAACGCCAGAGCAGAGAACGCACACCGCAATGGCGTCGCCGTCGTGTGCCTCCACGCTNNNNNNNNNNNNNNNNNNNNNNNNNNNNNNNNNNNNNNNNNNNNNNNNNNNNNNNNNNNNNNNNNNNNNNNNNNNNNNNNNNGTCGCTGGTCATCGTCGCCCAGGGCAGGGTCAAGAAGTACCGCCAGGTCATACTTAAGGATGACATCGACGAGATAAGTGGCAAGAAGGGGGACACGATGAAGGTCCGGGCCGGGTTCTACCGCAACTTCCTGCTCCCCAAGGGCAAGGCCACACTGCTCACCCCCGACGTCCTCAAGGAAATGCAAGTGGAGCAGGAGAGAATCGAGGCTGAGAAGAAGAGGGTAAAAGAAGAGGCACAGCAA…	AGACTTCACCATCCACTGAATGTG	AGACTTCACCATCCACTGAATGTC	GTATGCCAAGTGAGCCGGTTGCAA	C	G	500	sp|Q8L803.1|RK9_WHEAT	RecName: Full=50S ribosomal protein L9. chloroplastic; AltName: Full=CL9; Flags: Precursor_x0001_gb|AAM92711.1| putative plastid ribosomal protein CL9 [Triticum aestivum]
BS00022096		6B	52.7	45.03	TGAGCGCCAGCTACCTGCTCTCGTCAAGAGACAAATATCCGAGAATGCGGATTCGGAAGAAGCATCTTCGAGAGGCTGATCTCGCTAGGCTGCCGCAAGCACCTCCTCGACACCCAGTACAGGATGCATCCGGAGATAAGCAGGTTCCCTGTCTGGAGGTTTTATGACGGCAAGGTAGGTGACGGCCCCAACGTCGTCTCCAAGAGCCACCGGCGCCGCCTCTTGAGAGGCAACATGTTTGGGCCCTACTCGTTCATCAACGTGCGTGGGGGCGCGAGAGCAGTGAGGAGCATAGCCGGAGCCCCAAAAACACCATCGAGATCGCCGTCGTCTCGCTGATAGTGGAGAGACTGTTCCGAGAGTCGTCTTCTTCGGGAACAAGGCTATCCGTTGGCATCC…	CGACGCTCGGAGGCGACAA	GACGCTCGGAGGCGACAG	CCTTGTCCCTGTCGGCATGGAA	A	G	500	gb|EEC77851.1|	hypothetical protein OsI_17107 [Oryza sativa Indica Group]
BS00022101		1B	7.56	0	GGCATAGGGCTGTAAACTTGGAAGGCTTCTGNNNNNNNNNNNNNNNNNNNNNNNNNCATGGAGCCTGCTAGTGCTAGCTTGGTCTCCCTGAGGGCATCCGCCGCCACGAGCCACAGCTGCTTCTCGTGTCGGCAGCGAGCGACGCCCAAGACCAGGATGCTTCCGGCCATGGCGTCCAAGTCCGGGGCGAAACTGGTGGCTTCAGGCTGCAAGACATGCAGGGGGAAGGGTGCAGTGGAATGCGAAGGCTGCAAGGGGACTGGCAGGAACAAGAAGAACGGCAACATCTTCGAGAGATGGAAGTGCTTCGACTGCCAGGGGTTTGGGATGAGGAAGTGCCCCACCTGCGGCAAGGGAGGCCTCACGCCGGAGCAGAGAGGAGAAAGATAGAAGAAGCAT…	GAGAAAGATAGAAGAAGCATAAGCAC	GGAGAAAGATAGAAGAAGCATAAGCAT	CCTGCAGCTGCCATGGATGGAT	C	T	11	gb|EEC78361.1|	hypothetical protein OsI_18119 [Oryza sativa Indica Group]
BS00022102		1B	7.01	0	GATCCCATCTCATCTCAGCGTCATTCATTTCAATCACCGTGTGTGACAGAATTAAACATGGCTATGAGAGGCAACAATGTCAAGACCATTGTGATGATGCTCGTAGTTGTGGGTGTT[R]TGGCCATGGAGCAAACCCAGCAAGTACAAGCATCCCACTGTTGTTATGATCTCAACTCGGTCGATACCTATTTTAAGTGCCGCGCAAAATCTGATAGCACTGTCTCAGAGTGCTGCGGTGTTTCCGCTGGCTATATATCAGAAGCCGCTGGATTTGAATGCAAGCCCGGTTATATAGATATAGAGACTGCACTGCAAGCCACCAACTACTGCAAGATTGGGTGCACGGCTTCCTTGTGCAACAAATTAACTCCTTCTGGGAAAGGCGCCATGGAACACT…	ATGATGCTCGTAGTTGTGGGTGTTA	GATGCTCGTAGTTGTGGGTGTTG	CTTGTACTTGCTGGGTTTGCTCCAT	A	G	9	dbj|BAD61989.1|	putative thionin Osthi1 [Oryza sativa Japonica Group]
BS00022103		5B	66.25	0	ACAATTCACTAGAACTAACAGGGAAGTCAGTAGTGAATTGAGGAGCACATTCTTGACATGTCACAGCATTGATGAGCCCTTGCCGNNNNNNNTTGGCGCACACTAATTGGGACCAGGAGAGGTACCCAGAGAAATTGGTGTCAGACAGAGGTGGGAACTTGAGCCCCCAATCATCCTTGCTCATTGGTCAACCATCATAATATTCATTGAAGCATTTGAACAAAGCAGTCTGGTGCTTCCGTGCATGGCCATATCCCGCGCCTTGCCATGGTGCTGGAATGCATTTGTGCTGTACCAAAGGGTCGAAAAATTGATCGCTTTCGTTACCATGCCCCATACAATGATTACCCAGCCTTCTGGGCATGGTACTGGGATGAAGAACTGTTGTCCAAACAAAAC…	ATAATCTGGCTTGCTAAGCGTCGT	AATCTGGCTTGCTAAGCGTCGG	TCTTGGCACCATCCGATTCTGCAT	A	C	0		No hits found
BS00022104		1B	45.74	0	TTAGTGTGTTGCCCTGTCAGATCGTGCTTGGGGCAACTTCTTCGGTACCTATCTGTCATAAATTGTTGCCATTTGTAGCAACTATTCGAGTGACAACCTTACTGCTACAAGATGCCACCTTAATGACGAATCATCAGATTGTAGTAGTACTTCATATAAATTGTTGCCATTGGGAGCACTGTTGGAGTGACAACCTTACTGCTACAAGATGCCACTCCAATGATGAATCGTCAGATTGTACTCACACCAGACACCACACATGGATC[R]CACATTATGGATCATGTATAACGATTCAGCTCAGGCCAATTCATCTTCCACTGTCGATCGTCGGTCACGGACGATCGGCCGGCAGCTCCGGCGCGGCGTCGACGACGTAGCCGCGCAGCGACGGCGTCCG…	CACCAGACACCACACATGGATCA	ACCAGACACCACACATGGATCG	CTGAGCTGAATCGTTATACATGATCCATA	A	G	119	gb|EAY79050.1|	hypothetical protein OsI_34160 [Oryza sativa Indica Group]
BS00022105					ATCCATCACCCGCGAGGCTGAGCGATCGAGCTAGGAAGAAGCGGAAGAGACCAGAGGAGGGGAGGAAGAAGCTTGGGGTTGCCGGCCATGGCGAGCCTGATGGACAAGGCCAAGGGGTTCGTCGCCGACAAGATCGCGCACATGCCCAAGCCGGAGGCGTCGCTGGACAAGGTGACCTTCAAGGGCATGACCCGCGAGGCCATCACCGTGCACAGCCACGTCAACGTCACCAACCCCTACTCCCACCGCATCCCCATCTGCGACATCTCCTTCAACCTCAAGTGCGGCGGCAAGGAGGTGGCGAGCGGCACGATCCCGGACCCGGGCTGGATCGAGGACAGCGGCGAGGTCACCAAGCTGGAGGTGCCGGCCAAGGTGCCCTACGACTTCCTCATCTCG…	CACAATAATGAGAGCAAATATGATGATTTCA	CACAATAATGAGAGCAAATATGATGATTTCT	GACGAAAGTCATCGAGACAAAGTGGAA	A	T	128	ref|NP_001142311.1|	hypothetical protein LOC100274480 [Zea mays]_x0001_gb|ACF88164.1| unknown [Zea mays]
BS00022106		7B	22.68	0	GGCATGTGTCTTATGAAGTTCTGCTACCTGTTAAATTTATAAATATGTGGGATCCTGCCTTATTGGCGATAAACAGGGAAGGTTACAGCATTAAGTGTAATGGACAGCGTGGTGTTGTTATGACAGAGAAATTCCGGCAAGCTACGACTATCAATATCCCATATGGGCGTCCCACTGAATTTTCAATCCAGTCTGCTAAGGGTGCTGAGTACAATCTCAAGCCTGCAAAAAGTTCCCCATCACGAGATGCCATCGTTCTAATACTGAGGCTGTACAGAATGAAGGCTCTTGAGAAGAGCAAGGGAAGGAAAAAGGGGATCTTCTTCAAGTAGAGTACCGTGGGTTCAAGACGTTATTCTGTTTTCCCATAGAAAAGAAGTCGTGGAACCAGATAGCAGC…	GGTAACTTGAGAGGTGTCCCTCT	GTAACTTGAGAGGTGTCCCTCC	TTCTGAAAGATGGTGCAGTTCATGTGAT	A	G	22	dbj|BAH01161.1|	unnamed protein product [Oryza sativa Japonica Group]_x0001_gb|EEE61990.1| hypothetical protein OsJ_16771 [Oryza sativa Japonica Group]
BS00022107		5B	56.79	14.56	ATGTCTAAGGCTGCAGGTCTTGTCCAAAGTGTGCTCCAGCAGCTCAACGCACTGAGGGCACGCCATCAAATCTCCAGCCAAATCCAGGGACTTAAGGCGCGTGTTGAA[R]ATGCAAGCAAGCGACGTATGAGGTATGAGCTTGATGAGCGCACCTTCGAGACTAGCACCTCAAGGGCCATTGACCCTCGTTTACCTTCACTCTATGCTGAACCGGATGGGCTTGTCGGTATTGACCAGCCAAGAGATGAGCTCATCAAGTGCCTAATGGAGGGTGTGGGTGCATCAGTGCAGCGGCTAAAGGTCATATCCATTGTGGGTTTTGGAGGTCTCGGTAAAACTACCCTTGCGAATGAGGTGTACTGTAAACTGGAAGGCCAGTTCCAGTGTCGAGCTTTTG…	GGGACTTAAGGCGCGTGTTGAAA	GGACTTAAGGCGCGTGTTGAAG	TACCTCATACGTCGCTTGCTTGCAT	A	G	500	dbj|BAF30064.2|	Os12g0565100 [Oryza sativa Japonica Group]
BS00022108		2A	0	43.07	TTCCCTTGTTTTTGAAGGACTACGCATGCATATCGTTTGTGAGTAGG[Y]CCTGAAAATCAAAAGCAGTAGCATCAATCTGTGCGACAACCATCTGTACATGATGTCTTGTTGGTATCGATGAAGACCATGTAAATGAAAAGCAGCAACATCGACATACACATGCAAATCAGGATTAATGCAATGGGAAATTTTCGTTTACCACTGTCATTACACAGCACACACATATCATGTACAAATCGAATTGCGCGGGATTAACCGTGAGGAGAACTGGAAGGGACGGAAGGATTGGTCCTCACTGACGGCGATTATCCTAAGAATAATTCATCTATCTCTTCGTCCTTCTCGGCTCAGCTCCTGCTATCCACCACTGCAACTGGTACATAGATGTAGGTAGGGT…	CATGCATATCGTTTGTGAGTAGGC	GCATGCATATCGTTTGTGAGTAGGT	GTCGCACAGATTGATGCTACTGCTT	C	T	0		No hits found
BS00022115	Heterozygous in durum breed accessions	5B	18.4	0	ATTTTGCATTCTCAGATCTGACTGCTGCAACTTGTTCTCGGTTTTAGTATCATCATCTTACGGCACATCGGATTGACCTTGCCGATTGACGTCAGTCATGGCTGCTAGCCCAGACTGTCTTGCTGACGACAGCAACTGGGAGGAGGTACGGTTTATCAACAGCTACAGTGTGTTCATGGGCTATCTGTCCATGGCCATCAAGGGCTTGGGTTTCTTGGT[K]CTTACTTGGACCACCGTTGTACTTCTCGGTGGCTTCGTCTCCATGCTGGATAACAAGGACTTTTGGTGCCTGACCTTCATCACCCTTGTACAGACAGCTGGGATTTTTGATGTTAATCTAAATGAAAAATTAGGCTATATGAAGAATGCATTCTCAGGGTTCATCATGGCAATTTTC…	CGTGGCACCGGCTGTGGT	CGTGGCACCGGCTGTGGC	GTCGTAGATGCGGTCGTGTTCCTT	A	G	26	gb|EEE53392.1|	hypothetical protein OsJ_36439 [Oryza sativa Japonica Group]
BS00022117		6B	52.7	47.41	GGACAGAGAAAGCTGAGGAAAATGATATTTGGATGGATACAGTTATAGTTTAGCTATTGCGAAAAATGATTGCTCCTCTCCTATTTAGTGAAATGTGTATGGGCTCTTTTATGTATGGTGGTTAGGACCAGCAACTTGATTACGTGTAGTCTACTTTAACTGACACATCTTTAAACCAAACTGAACAAATCCATTTTAGTTCTTCTATTCCTGAACTTATGTTTCCATTGGTTTCAGTTGGGTTTCGGTTTGTGTTGCACATCTATGTGTCAACGACGACTATCAAACAAGAAAATTGCTCGCCAGCTATAGCCTATACATGTCATCTGTCATGGAAAATGAAATGCTCATGATCACCGCTTGCTTTCATGCCGCCACGGGCTAT[Y]GATCAACCCAG…	CATGCCGCCACGGGCTATC	TCATGCCGCCACGGGCTATT	TTGCCCGCGCACTGGGTTGAT	C	T	0		No hits found
BS00022119	Heterozygous in durum breed accessions	7A	179.28	0	TCACGGTTCGATTCCTTCGGGAGCAGCGCCGAGCTTGGCAGCGGCAATGACGCATTCGGGAGGTTTGACTCTTTCAGCAGCAATGCTGATCAAGGCGGTGGCAGCAGCTTCATGAGGTACGATTCCATGAGCAGCAATGCCGACCAAGGCGGTGGTAACAACAGCTTCATGAGGTACGACTCCATGAGCAGCAACGCTGAGCAGGGCAGCGGTGGCAACAACAGTAGCAGCTTTATGAGGTACGACTCCATGAGCAGCAACGCCGACCA[Y]GACAGAAGCAACGTGTTTGCGAGGTTCGACTCGATGAAGAGCACTGACTCCCATGACCAGGGCTACTCCTTCGACGATGACGACCCTTTCGGCACCGGGCCCTTCAAGCCGTCCAAGCCGTCGACAG…	GAGCAGCAACGCCGACCAC	ATGAGCAGCAACGCCGACCAT	TCGAACCTCGCAAACACGTTGCTT	C	T	6	gb|EAZ02432.1|	hypothetical protein OsI_24534 [Oryza sativa Indica Group]
BS00022122		3B	85.51	71.41	CCCACCCACGCCCCACACCCCTCCTTCCCGGCCCCGCGTCGCCGCCGCCGCAGCCTACGGAGGCGCCCAGCTGCTGGGTCCCGTCGACACGCAGACATTCATCATCGCCGCCTCCGTCGTCGCCGCGGTCTCCCTGTCACTCGTCCTCGGCCTCAAGGGGGACCCCGTTCCGTGCGACAGGTGTGCTGGAAACGGAGGCACAAAGTGCGTCTTCTGCAATGACGGCAAGATGAAGTCGGATAACGGGGTGGTCGAATGCCGGGTATGCAGAGGAGCAGGGCTGATACTCTGCAAGAAGTGCTCAGGTTCTGGTTACTCTAAGCGCTTGTAGCCCCAGCTGCCCAACATTA[Y]GTGCATTTGTCAAGCAGACAAGCTAGCTGGAGTTTACACGTCTGGG…	TGTCTGCTTGACAAATGCACG	AGCTTGTCTGCTTGACAAATGCACA	GTAGCCCCAGCTGCCCAACATT	C	T	13	ref|XP_002458572.1|	hypothetical protein SORBIDRAFT_03g035890 [Sorghum bicolor]_x0001_gb|EES03692.1| hypothetical protein SORBIDRAFT_03g035890 [Sorghum bicolor]
BS00022128		5A	91.13	111.44	TCTTTTTATCCTCATCACTCAAGCAGAATCCAAGCACGTGCATGCGTGCCGTTAGATGAAATCCAACGCTTCAAATCGATCCACGTA[S]CTAGTTGTATGCTCCCTTCTCATCTATGCACACCCGCACACAAGCAGCGTCCCAAACCTTCGCTCGTGTCATTTACAGTACACACGTGTCACGTTTCTACATATATTTCATGCAAGTACCATCACGCCTTGACGGCGGCGTTGGGACCGGCGGCGGCAGAGGAGAGGCTCTCGAGGTGCCTCTCGACGACGTCGAGGCCGCAGAGCTCCTTGACGTCGGCCATGGTGGCCGGCAC	ATGAGAAGGGAGCATACAACTAGG	ATGAGAAGGGAGCATACAACTAGC	CCAACGCTTCAAATCGATCCACGTA	C	G	0		No hits found
BS00022130	Heterozygous in durum breed accessions	1A	53.25	0	GGTGGCTATGGAACCTTGGAGGAGTTGCTTAAGTCATCACGTGGGCACAACTAGGAGTAAACAAGAAGCCGGTAAAAACTAACTTCCATTTGTTGTTGATGCTTATCATACAAAAATCATACAGCCCCAATCATCCTGGGATGATGTGTTTGTCTGCAATATATAGTGACTTGGTCATCAGCATGCATGCATCTCCCCTAGTCATCTACGCATTAGACCAACAGTGAACATATTAAAGTTAGTTGCCAAGAGCAAGTGTGCTACTACTAGTCTACTACATAGGAGTGATTTGTGCATGCAAGTGATGTGCGTACTTGTACAGTGCTCCTATATAAAGGCTTGGTGGCCCTGTGCCGCAAGCTAGTGTGCTACTACAGAATGAACATTAATGCATGCAAG…	GGTATTTAACCAAACTGGACCACTG	AAGGTATTTAACCAAACTGGACCACTA	TGCATGCAAGTGTTTGCGCTAGCTA	C	T	0		No hits found
BS00022135	Heterozygous in durum breed accessions	1B	14.88	0	TAGGTCCAGATCTTATTCTGAATCTCCCAGAGGGCGCCGCACAGAGCGTGATGAGAGGAGATCAAGGAGCATCAGCTACAGCAGGAGCCCCAGGCGATCACTCTCCCCAGAAGCTAAGGAAATGGATCGCAGCCCCACACCTGATCGCAGTCGGAGCCCCAGGCGATCCATCTCACCTGTAGCAAAGGATAATGGTGATAGCCCTCGGGGCAGGGATAAGAGCAGGAGCCCTTCTGATGGCTACCGCAGCCCTGTGGCCAATGGGCGCAGTCCAAGCCCTGCTAACAATGGCAATCCCAGTCCTACCAGGGACAACAAGGGCAGTCCAAGCCCGAGGGTCAACAATGGTAGCCCTAGTCCCAAGGGCAATGGCGATGGTGGCAGCCCAAGTCCAAGGGG…	CACCTAGAGGAAGAAGCGTGA	CTCACCTAGAGGAAGAAGCGTGT	GAGCAGAAAATGGAAAATGGTTCCATGTT	A	T	7	gb|AAY84873.1|	alternative splicing regulator [Triticum aestivum]
BS00022137		7A	179.28	0	CGAGGTACAAGAACTTTGACGAGCTCTACATGTACTGCTACTATGTTGCCGGCACCGTGGGGTTGATGAGCGTCCCGGTGATGGGCATTGCGCCCGACTCCAAGGCGACAGCTGAGAGCGTCTATGGCGCCGCTCTGGCTCTCGGGCTCGCGAACCAGCTCACCAACATACTCAGGGATGTCGGAGAAGATGCAAGAAGAGGAAGGATATATTTGCCGCAAGACGAGCTTGCGGAGGCAGGGCTCTCCGATGAAGACATCTTCAAAGGAGTCGTCACCGACAAGTGGAGAAAATTCATGAAGAGGCAGATCAAGAGGGCGAGGATGTTCTTCGAGGAGGCGGAGCGAGGGGTGACTGAGCTTAGGAAGGAGAGCCGGTGGCCGGTTTGGGCCTCTCTGT…	TAGGCTAGATAGAATGAAACATGGCA	AGGCTAGATAGAATGAAACATGGCG	GGATGCAGAGCTCCAAGGCAGAT	A	G	500	gb|ACQ59127.1|	phytoene synthase 1 [Triticum urartu]_x0001_gb|ACQ59128.1| phytoene synthase 1 [Triticum urartu]
BS00022140	Heterozygous in durum breed accessions	3B	84.23	0	GCACGCCGACTTTGTATTGTGTATTGGTGATGACAGGTCTGACGAAGACATGTTTGAAAACATTGCGGACATAATCAAAAGGGGTATGGTTGCCCCCAAAACACCATTGTTTGCATGCACTGTGGGACAAAAACCAAGCAAAGCAAAATTCTACCTGGATGATACGTTTGAAGTGGCCACCATGCTGAGCGCACTGGCGGAGGCAACAGATCCTGAACCTATGACCGGCTCCACCGATGAGTTAGCTACGGCTATGTCCTCAATTGATATTGGTGGTGAACGAAGTCAGTCAAGGGGTAGACCTTTCGATGGATTGTAGTTCAGATCTTGGTTAAATCTGCAGATTATGGCGATTGATTCAACAGTCGCTTCTACACATATATTCTGACAGATATGAAG…	GAACGACTAACACCAGGGCCTA	AACGACTAACACCAGGGCCTG	GAGCATGCTTCTGCACTAGCTTCAA	A	G	136	ref|XP_002458490.1|	hypothetical protein SORBIDRAFT_03g034640 [Sorghum bicolor]_x0001_gb|EES03610.1| hypothetical protein SORBIDRAFT_03g034640 [Sorghum bicolor]
BS00022144		1A	53.25	54.79	GTATGTGAAGGTCGGTACCATCAAGAAGGCAGCTCCCGCAGAAGACGGCACCACAAGCAAATCCCCAGAAACAAATGAAGCAGTCACCACCGAGGCAGAGACCGAGAAGGCACCTGAGCACAAGCCAAGGGAGGTGAGCTCGGAGGAGGTAAAAGAGAGGGAAGCCACAGCCGATGCAGTCAGCGCCGAGAGCTAGAGCAATCCCATACCCCCTTGTGGTGGCAATAAATCTGTGTCATACAGTATGTAATCTGTACCAGCACGTTGGACATGGGGATATAGTGCTGGTGCGCTGTTATTGTTAGT[Y]CGTCACTGGAGTGCTGGATATTACTGGGGTAGCGGGGTGTGCATGTGCCTCCCCTTTGTTAAGCCGTCGGTTGATACTTTTGGGTGAATA…	ATATCCAGCACTCCAGTGACGG	AATATCCAGCACTCCAGTGACGA	GGATATAGTGCTGGTGCGCTGTTAT	C	T	1	gb|ABB90550.1|	putative steroid membrane binding protein [Triticum aestivum]
BS00022145		7A	64.59	42.18	GGGACAGAAATGGAGTTTGCTTCAGAAGTCGAATCTTTGGGAAGAGTAAGGCACAAAAACCTCCTGAGTTTGCGGGGATATTGTGCTGATGGGCC[K]GAACGCATTCTGGTGTATGACTATATGCCGAACTCAAGTCTTTTTGCACATCTCCACGGAACACACTCTTCGGAGTGCCTTCTTGACTGGCGGCGGAGAACATTTATTGCCATTGGTGCTGCTCGGGCTATTGCGTATCTTCACCACCATGAGACACCTCCGATAATCCATGGAAGCATCAAATCGACCAATGTGTTACTTGATTCGGATTTCCAAGCACACGTCGGTGACTTTGGTCTTATGAAGCTCATCTCAGATGAAATAGATCATGATAAGATTATCGGTGAAAACCAACGAGGCT…	ATAGTCATACACCAGAATGCGTTCC	ATATAGTCATACACCAGAATGCGTTCA	GAGTTTGCGGGGATATTGTGCTGAT	G	T	500	ref|NP_001056916.1|	Os06g0166900 [Oryza sativa (japonica cultivar-group)]
BS00022146		7A	1.26	0	CTGGTGACCGCCGTGGCGAGCAAACGGCGGTGTATTTCTACGTGTCTAGGGGGCTCGACGGAGGCCTCCATACCAGCTTCTGCCAAGACGAGTTGCGGTCGTCACGGGCCAAGGATGTGACGAAGCGGGTGATTGGGAGCACGGTGCCGATACTCGACGGCGAGGCTTTCTCGATGAGGGTGCTCGTGGACCACTCCATCGTGCAGGGCTTCGCGATGGGCGGGAGGACCACGATGACGTCGCGGGTGTACCCGATGGAGGCCTATCAGGAGGCAAAAGTGTACTTGTTCAACAATGCGACCGGTGCCAGCGTCATGGCGGAAAGGCTCGTCGTGCACGAGATGGACTCAGCACACAACCAGCTCTCCAATATGGACGATCACTCGTATGTTCAATGAA…	GGCTGTGCGGAATCATTTACATATGT	GCTGTGCGGAATCATTTACATATGC	ACATTGGATCAAAGACGCGCACCAA	A	G	361	gb|ACI43225.2|	sucrose:fructan 6-fructosyltransferase [Triticum aestivum]
BS00022149		1A	53.25	0	CCGTGACCGTGATCGTCGGGACAGAGATAGGGATAGGGACCGTGGTAGGGATCATGATAGGGAGAAGGATCGTGGCCTCTCTCATGATCGTCACCGTGAGAGAGGCAGGGATCGCGAAAGAGATCATGAGC[S]TGCAAGTTACGAACGTGATCGCGCTCACTTGAAGGATAGGGATTCTGAATACAATGGTGAACCAAAGCATGACAGGAGCATGGCTGATTATGGGAAGCATTATGGCTCTAACCAGTATGAGCAACACAATAGTTACGGGTCGTATCGCTATCAAGTTCAAGGCGGGCATGGGCATGAAACTGAAAGCTCAAAGGGACATGAGCATGAATACTATCAGGCACAACCCAACACAGAACCTGAAGGCCCTGAAGAAGGTGAGGCATAC…	GATCGCGAAAGAGATCATGAGCC	GATCGCGAAAGAGATCATGAGCG	TGAGCGCGATCACGTTCGTAACTT	C	G	8	gb|EEC66477.1|	hypothetical protein OsI_32563 [Oryza sativa Indica Group]
BS00022151		5B	0	1.35	GCGCAGAAGCACTACCAATTCATGTTACAATTCTAGCAAGAGTGCATATTTTTCTTGTAAAAACAACAAGCATGTAAAGACTATAGGCGAAACAGTGGCCTTCAGAGAAGCCGTCTGCTTGGTATCTTTCAAGTTAACAGTTGGGACCGGCATACACGGTCCTAATGGC[W]TTCTTACTTTATACACACCACTCACCGAGACTCCCTGGCCAACGCCAACCCTAACAGAATCCGGAAGCACAAACTGGGACACGTCTCAGAACGTTACACTCAGGGCAATGACGTAAAGTACGTAAATAACATGGCTCTGCAGTGGCAGCAAACCATAACTCCTTTGGTGATTCGCACAAGCCAGCAATCCGATGTCGCCACAGCTGC	GGCATACACGGTCCTAATGGCA	GGCATACACGGTCCTAATGGCT	TCGGTGAGTGGTGTGTATAAAGTAAGAA	A	T	0		No hits found
BS00022154		3B	11.5	6.18	AGCAATCAAGGCCACTGAAGAAAAGGAGAAGAAGCTCAAGTCGAAAAAGCACAGGAGACGAAGCTATTCTTCCTCAGAATCTGACAGTGAATCCGAGAGCGACAGTGATCGGAAACACAGGAAGAGGAAGGACCGCAAAAGGCACAAAAGACATGGCCATTCTGACTCTGATGGTGCCAGGAGGCGCAAGCACAGGTCAAAGAGGAGGAGCTCGGGCTCTAGCGACGAGAGCGACAGTGATGAATATGATGGCGAATCTGAAGAAGAGCGCCGAAGGAAGAAGCACTCGCACAGGAGGAAGCATCGCCGACACTCTTCAAGGTCAGAGTCTGACGCCTCAGATTACAGCAG[Y]GATGATGATGAGCGAAGGTCAACCAGGAAGGACCATTCTAGGAGC…	GACGCCTCAGATTACAGCAGC	CTGACGCCTCAGATTACAGCAGT	CTGGTTGACCTTCGCTCATCATCAT	C	T	0		No hits found
BS00022156		1A	54.39	0	GTTTGCATAAGAAGTAGTGCCTGTTGTGGCCATGAGATCAGCCCTTTTTAGCAATTGCGACACCAGAATGGCCCATCATGTGGCGTCCTTGTCACTGGTTCGGTTCGTTTGTTAGGGTGAAAGCTATTTACTTCCATCTTTTGTATTTTGTTTAGAGAATTCAATCCGTTACCTGCATCTTAAAACAGTGTATAGAATTGATCTTGTTACTACTATTTGTTTTCATGAGATATGAAGTACTNNNNNNNTGCTGTTGTTATTTCCTGCTGAATAAATAAGCTGCATCCCTTCCCATTTGAAAAATAGGAGACTAACACAAGGCTAACAAGTCAATGACAAATCTACTCTTATCTTGGTGACCTTCCCACCCAAAAATAAGTTCTGGGTGGACCTAAACAA…	GGTTGTGAAAGCAATTGAGAAGGCA	GTTGTGAAAGCAATTGAGAAGGCC	GATAGCCCTCGCGGAATGGGTA	A	C	94	gb|EAZ16589.1|	hypothetical protein OsJ_32063 [Oryza sativa Japonica Group]
BS00022161		4B	54.81	0	GTCAAGATAAAAGGAGTGGAGGAGGCCGTG[M]CGCACATCAAATCTTCACAGCTGATGGTGAAAGGGATGGTCGAGCCAGCGACCCTAGTAGGGTTCATCCACAAGTGCACGGGGAGGAAGGCTGCCATCATCAGAGCTGAGCCACTGCATGAGGATACGCCAGCAGCAGCCATGGATGGGGATGCGCCTGCAGCGGATGCCAATGCCAAGAAGCAAGAACCATCTGATAATCTGGAAAACAAAAATGAACTAGGGGTNNNNNNNNNNNNNNNNNNNNNNNNNNNNNNNNNNNNNNNNNNNNNNNNNNNNNNNCCAG	GGAGTGGAGGAGGCCGTGA	GAGTGGAGGAGGCCGTGC	CCCTTTCACCATCAGCTGTGAAGAT	A	C	7	ref|XP_002461864.1|	hypothetical protein SORBIDRAFT_02g009530 [Sorghum bicolor]_x0001_gb|EER98385.1| hypothetical protein SORBIDRAFT_02g009530 [Sorghum bicolor]
BS00022162		6B	53.29	0	GCAAGTTTGTCAAGTATGAGCACTGGATTACAGTCCTCTGGTGTAGCTGGTAT[Y]CAGCATGTCCCTGTGCCTCCAACAACAAACTTCAGTGCCCCCACACAGCAAAATGGTGCAAACATGCAGCATCAGGCTGTCTCTAACTTGGAGGCTGCTCAAGGAGGCAATTTGAATTCTTTGCAGCATGGTTCAGCGAGTGGCGCATTACAACAGGGCAACGCTGGGCCGATGCAGGGAACAATGAATACACAACTGCAGACAAGTAGTAGCATGCTATCTCATAACTCAATGAGCACGATGCAACCTAATGGTAACTCCATGCAAGCAAATAGCAAGTTCATTACAGCAGCTGAAGCAGCAACAGCAGGATCATCATATGATGCAGAGTCAGCAAATGAAG…	GTCCTCTGGTGTAGCTGGTATC	AGTCCTCTGGTGTAGCTGGTATT	TTTGTTGTTGGAGGCACAGGGACAT	C	T	3	gb|EEC84047.1|	hypothetical protein OsI_30310 [Oryza sativa Indica Group]
BS00022163		6A	142.88	42.37	CCGCAAACAGAATCCACACAGTCCGGAGATACCCCTTGCAGGATGTCGTTGCACTGGACAGCTCCAACATCATCGAAGTCCAGGGTTGCACTACCGAGGACATCAAGTCTGCCCTGCGTCAGATTGGTGTACCGACACAATAACATCTTGTGTTTGTGTACCGCAGAAAAAAGGAAGAAGAAAAGGAGAGGAAGCCCGA[R]CCAAACCGAGCACCACTGTTTCCATACTTGATGGGAATGCCGATTTTGTTTGTAGGTTGTAGAGTGTGGGTGTGGTATATTCTCGAGCTGTGAATAACTTCCACCTTTTGTTTGTACTATTCACAAGTTTTGAAGTGGACAATATCGATAAATGTAGTGGGAAAACAAATGTGAGCAGAAAAGTCATTCGGGAACGA…	AAGAAAAGGAGAGGAAGCCCGAA	AGAAAAGGAGAGGAAGCCCGAG	GTATGGAAACAGTGGTGCTCGGTTT	A	G	16	gb|AAQ10452.1|	sucrose-phosphate synthase 9 [Triticum aestivum]
BS00022164		1A	53.25	0	TTTGACGGTGAACCCGCTTTTGTACATGATGAGATGCTTCCCGGGTGTACCTGAACAGAAACTGAGGTCACATTTGGGTTCCTTCGGTGTTACAGGAAATCTTGCCCTCCAATCTATGTACACTTTATCAGGTGGTCAGAAGAGTAGGGTCGCGTTCGCGAAGATCACCTTCAAGAAGCCGCACATTATCCTTCTTGATGAGCCTTCTAACCATCTTGATCTCGACGCAGTGGAGGCGCTCATCCAGGGTCTGCTCATATTCCAGGGAGGAGTGCTGATGGTGAGTCACGACGAGCATCTGATCACGGGGAGTGTGGATGAGCTCTGGGCGGTGACCGATGGCAAGGTCGCCCCGTTCCCGGGCACGTTCAAGGAGTACAAGAAGATGCTCACGACATA…	GTGTGAGCACCTTCCCCTATGT	GTGAGCACCTTCCCCTATGC	AGAAGATGCTCACGACATAAACCTTGAAA	A	G	500	gb|EEE58090.1|	hypothetical protein OsJ_08959 [Oryza sativa Japonica Group]
BS00022167		4A	27.55	78.99	GCCGTGGATTGCTTGTCAGAGCTGCATGCCAACATAGGCACCCTGATAACCGAGCTCGAGCTGCCTGTCTCGGATTGGGATGAGAAGTGGGTGGACATTTACTTGAACAGCAGCGTTAAGCTGCTGGACATCTGCATCGTGCTGAGCTCGGAGCTCGCTCGGTTGGATCAAGGGCAGTTGCTTGTCAAGTATGTCCTGCATGTGTTGGACACCAAAAGCGGTGTGCTGTCATTGGAGCAGCTCAAGCGAGCTGAGGTATCACTTAAGGAGTGGATGGACAAGGTGGACACAGCGCGCCCAAGACTCGACAGCTGCTCAACGGCCTTGCAGGAACTTGCTGGGAGCCTTTGTCTGATGAAGGTCAAGAATTCTGCTAAGGGGAAGGACCTCATGAGAGCT…	GTGCATAATCTTGGGCTGCCGA	GCATAATCTTGGGCTGCCGG	GACACATACAACCCCACACAACACAA	A	G	44	gb|EEC67304.1|	hypothetical protein OsI_34301 [Oryza sativa Indica Group]
BS00022169		7A	27.55	78.99	GGGCTCTGCTAATGGGGGCTCAGCTTCGGTTGCGGTTCGGGTACGTCGTCTTGCTCGGGTTCGGGTTCTGGCTCTGGCTCCGTAGGCTTGGACACATCGATAAATGTCGGTGTTGGTGTCAGCGTCGGCTCGAATGGTGGGGCGAACGGTGGTCCGGACTGTAACACGGGTACCGGGTCGAACTATGGTTCC[R]GAGCGGGCTTGGGTTCGGGCTCTGGGTCCGGGTCCGGGTCAGGTGGAGGTTCATATTCCTCACGTGGGCGTGAGTCATCTGGTATTGGGTCGGGTTCTGGTGTATCGTCCGGGGTTGGCGGCGGGTCGAATGTCGGGCCAAGTGGTGGGTGCTTATCTTGTGGTTCTGGCACTGGTGGTGTTGTTGGTGGCTCCTCGTCGAATT…	CCGAACCCAAGCCCGCTCT	CGAACCCAAGCCCGCTCC	GGGTACCGGGTCGAACTATGGTT	A	G	0		No hits found
BS00022170		7A	140.86	0	TTCGAGCTCAGGGTCTACTGGATTCGGTTCCAGCACGGGCGCCGGTTCTAGCTCGAGCGCCTGGTCCGGCGCCGGCTCCGGCTCGAACCCCGGCTCATTCTCCGGAGCAGGATCCTCCAGCTGGTCCAGCTCGACGTCCGGCTCAACCTCGGGCGCAGGGTTCGGTCCCGGGGGACGGCCGGGGTTCGGCGTGGGCGGAGGAGGAACAGGCTACGGCGCGGGTTACGGGTCCGGTGG[Y]GGGTCTGGCTGGGGCAAGCACCACTGAAAACTGATCCTCGTCGAGTGAACGAGTGATCGTTCACGTGCACTTTTTAAGGCCTTCATCACGCGTGATATTTTTCGTTTGTTTCTGGTTGGGTGGTGTACGCATGCACCAACTTGTTTATTTTACGTCTCG…	GGTTACGGGTCCGGTGGC	GGGTTACGGGTCCGGTGGT	CGAGGATCAGTTTTCAGTGGTGCTT	C	T	0		No hits found
BS00022172		1A	58.95	0	AGGAGAAGGGCAACAAGGTCAGCAGCCAGGACAAGGGCAGCAACCAGGACAAGGGCAGCCAGGGTACTACCCAACTTCTTTGCAGCAGTCAGGACAAGGGCAACAGCCAGGACAATGGCAACAACCAGGACAAGGAC[W]ACCAGGGTACTACCCAACTTCTTCGTTGCAGCCAGAACAAGGGCAACAAGGGTACTACCCAACTTCTCAGCAGCAACCAGGACAAGGGCCGCAACC	GGCAACAACCAGGACAAGGACA	GGCAACAACCAGGACAAGGACT	GCTGCAACGAAGAAGTTGGGTAGTA	A	T	1	gb|ABN71646.1|	truncated high molecular weight glutenin subunit 1By9 [Triticum aestivum subsp. yunnanense]
BS00022173		1A	58.95	60.56	AGGACAATGGCAACAATCAGGACAAGGGCAACAAGGGTACTACCCAACTTCTCCGCAGCAGTCAGGACAAGGGCAACAGCCAGGACAATGGCTGCAACCAGGACAATGGCTGCAATCAGGGTACTACCTAACTTCTCCGCAGCAGTTAGGACAAGGGCAACAGCCAAGACAATGGCTGCAACCAAGACAAGGGCAACAAGGATACTACCCAACTTCTCCGCAGCAGTCAGGACAAGGGCAACAATTAGGACAAGGGCAACAAGGATACTACCCAACTTCTCCGCAGCAGTCAGGACAAGGGCAACAAGGCTACGACAGCCCATACCATGTTAGCGCGGAGCACCA[K]GCGGCCAGCCTAAAGGTGGCAAAGGCACAGCAGCTCGCGGCACAGCTGCCG…	CACCTTTAGGCTGGCCGCC	CCACCTTTAGGCTGGCCGCA	GCTACGACAGCCCATACCATGTTA	G	T	0		No hits found
BS00022174		4A	27.55	0	GCTACTGGCTGTTTGGTCATCTTTCTTGGTGCTGCAAATCCTTAAGAACAACTCCAAAACATGCAGCACTTTCTACTGGGTGATCAATATCCTGCAGGTCCCAGCTGCAGTAAGTGTTTTCGTGTGGAAAGCGGTTCAGCTGTGCAGGGAGAGCCGTGCTAGACGCATGAATGGTAACCTGGAGTGTGTCTGTGAGGCCAATATTGAGTGGTCACCGACGCAGCTCATCTTCTGCGCCTTCTGCGGCCTCCTGGGCGGTACAGTCGGTGGTCTTCTTGGGTCTGGAGGGGGTTTCATCCTCGGCCCACTACTTCTTGAGCTAGGGTGCATCCCTCAGGTTGCAAGTGCAACAGCAACATTTGTGATGATGTTCTCCTCGTCCCTGTCTGTGGTCGAGTT…	AGCTAGCTAGCGCATGAATGAATC	GAGCTAGCTAGCGCATGAATGAATA	CAGTGAAGCATTCGTCGTAGGGTTT	G	T	53	ref|XP_002463955.1|	hypothetical protein SORBIDRAFT_01g009520 [Sorghum bicolor]_x0001_gb|EER90953.1| hypothetical protein SORBIDRAFT_01g009520 [Sorghum bicolor]
BS00022175	Heterozygous in durum breed accessions	7B	86.5	0	GCCCAAGCCCTCGCCCGGCCGCAGGATGAAAGCTGCTCTGGACTGAGTCTTGGTCTATGTGCCGGCGCAATAGTAGCTCTATTTGTGTGACCGTTCTGCTGCTGCAAGCTCCATCTGCCATGGCATCCATGTGA[R]CTGAGTTGGGAGGGAAATGGAAGAGGAGGCTTGGTTGGACAGGCATGGTTTTCTGCAACCTCAATCCTTGCTCCTCATAGTGACGATCACATTGACGGGATCACGGAGCTGTCAAACGACATTGCAGTTGCATCANNNNNNNTGTTTTTCTGAAGTGGCATCTGCTGCTAATTCATCACTCATCATGTATAATTGTATATCGCAATATACACAGAGTAAAATACACCTGTTAACTTGGC	TCCATTTCCCTCCCAACTCAGT	CCATTTCCCTCCCAACTCAGC	GCTCCATCTGCCATGGCATCCAT	A	G	0		No hits found
BS00022179		4B	55.92	0	TCCTCAGCAGCCCCCCACTAACATGTTCATCAGGTCTCGTGTAATTCGGTTTGCAAGCTTCCCAAACCAATGCAGATTAGAGAAAACTTAGTGAGGATTAACCCGCACAAATCTGATACCCCTAGATCGATCGATCGATCGGGGGTCGGATGCAGAGTTTTCCCAAACGTACGTACATACCAGGTGTTAGCCTCGTCAGGTTTTGGGTGGCATTTGGGCGACTTGGTGGTACAAGCTAGGATCGTTGTACCATGTGCCCTGCTGCCCCTGCACTTTGGCCGCCGCTTGGACATGGCAAGCATGCATGGTCAGGTAGCCGTCAGGTAATATTTCGACTTTTGTTGTGGTAGTACATTCCAAATTAGAAGTAGAGGTCGAACAAGAAAAAGAAGCTGAAGT…	CGTGTTGTGTAGCTAGTGTAGAGTTA	GTGTTGTGTAGCTAGTGTAGAGTTG	GTCCTTCGAGAAGAAAATAATAACCCGAA	A	G	0		No hits found
BS00022185		2B	121.97	0	CGCCGCCGTCGTCGTCCACCACCAGCTCGCCAGGATGGGTTCGGGGAGCCGCGCGGCGTCGTGCCTGTGCTGCCCGTTCAAGTGCCTGGCGTGCGGCCTCTTCAGCTGCCTCTGCAGCATCCTCGTCTCCCTCCTCGTCACCGCGGGGGTCCTCGCCCTCATCCTCTACTTCATCTTCCGCCCGCAGATGATCGCCGCCACCGTCGACTCCGCCTCCCTCGCCCAGTTCGCGCTCGGCACCCCGGCCAGCCCGGCGCTGCTCCAGTATAACCTCACGCTCGCCATGACCGTGCGCAACCCCAACAAGCGGGTGGGGCTCTACTACGACAACGTCGAGGCCCTGGCCCTCTTCGACGGCCAGCGCTTCGGGTTCGCGCCCCTCGACCCCTTCTTCCAGGG…	AATACTAATGCAGTACTAGATGCGAC	CTAATACTAATGCAGTACTAGATGCGAA	TGTCCATTAGCATGTAGATCTTGCTAGTA	G	T	154	ref|NP_001054317.1|	Os04g0685300 [Oryza sativa (japonica cultivar-group)]_x0001_emb|CAE03457.1| OSJNBa0088H09.15 [Oryza sativa (japonica cultivar-group)]_x0001_emb|CAJ86170.1| H0913C04.11 [Oryza sativa (indica cultivar-group)]_x0001_dbj|BAF16231.1| Os04g0685300 [Oryza sativa Japonica Group]_x0001_gb|EAY96115.1| hypothetical protein OsI_17993 [Oryza sativa Indica Group]_x0001_dbj|BAG91957.1| unnamed protein product […
BS00022187		7A	69.83	0	CGGAAATACCAAATGCATAATCTGCAAGCAACAGGTGCACCAGGACGGTAAATACTGCCACACCTGTGCCTATTCAAAAGGGGTGTGTGCGATGTGTGGCAAGCAAGTGCTGGACACGAAGCTGTACAAGCAAAGCAATGTGTGAGCAGGATACTCAAGTGGTGGACTTGGTATGTTTAACATGTAAGATCATGACATCATGTACTAGCGATATTGCTGTGGAAAAAGGTGTTGTGTGCGTGTTATGAAAAGAGCAA[W]TTTTAACAGTTGTGTAAACGGGCGTGGTTGTCTCTGTAATTTGCACCCTTGAGCAATGTGGATTTTTGCTGCCCTG	TGTGTGCGTGTTATGAAAAGAGCAAA	GTGTGCGTGTTATGAAAAGAGCAAT	CCACGCCCGTTTACACAACTGTTAA	A	T	72	ref|NP_001150297.1|	cysteine-rich PDZ-binding protein [Zea mays]_x0001_ref|NP_001149577.1| LOC100283203 [Zea mays]_x0001_ref|XP_002445173.1| hypothetical protein SORBIDRAFT_07g005380 [Sorghum bicolor]_x0001_gb|ACG30797.1| postsynaptic protein CRIPT [Zea mays]_x0001_gb|ACG35920.1| postsynaptic protein CRIPT [Zea mays]_x0001_gb|ACG38550.1| postsynaptic protein CRIPT [Zea mays]_x0001_gb|EES14668.1| hypothetical protein…
BS00022188	Mapping to D genome				AAAGGGCGCGTAGCACAGTTGTGCGTGAGGCGCGCAAGGGGCCGGGCAGGGCGGTGCTGCGACGATGGCCTCTGGCGAGGCATAGGTGTGTTGGGTGGAGCTGCATGGTTTTGCGCCGTGCTGGGCGAGTTGGGAGCATCTGGCGAGGCGCGAGCGGCACAAGGGGTCCGACAGTGACACTGTGCGGGTGCACAAGGGACTGGGATCTATCGTCTGGAGGTCGTGCAGTGGCACGGGGAGGTGCTGCTGTTGGTGCGGCATGGTGGAGCAGTCTTGTGGTGATGGAGCACGGCTGCATCTTTGTCCGTCGAATCTGCTGTCTCTGTCCTCCGGTGGGCACGCGTATGGAGCTTGGACGTGGCTGGAAACCGAGGTGGTTCTTGCCCTCGGGTTGCACAC…	TTGTGATCGGACGTTGGTGTC	CTTTGTGATCGGACGTTGGTGTT	GAGAAGCCGTCGAGAGGGGAAA	C	T	2	ref|YP_001158279.1|	hypothetical protein Strop_1435 [Salinispora tropica CNB-440]_x0001_gb|ABP53901.1| hypothetical protein Strop_1435 [Salinispora tropica CNB-440]
BS00022190		3B	16.13	13.39	AGTGTCCTAAAGGGAATCTCATCTGCTCGCCCTGCCGTGACAAGCTCCCGGAAAGCAAGCGCGGTGCTCCTCAGCGCAGCTATGGTGTGGAGCGCATCATTGAGAACACTTTTGTCCCCTGCAAGCATGGATGTTTGACGAAGATCACCTATTACGACATAGAAGAACACGAGAGTAGGTGCCCTCTCGGGCCATGTTTCTGTCCGGTCTCTGGTTGCGGCTTCGTCGGGACAACCGTGCCACTGTTAGACCATCTCACCACCCTGCACAAGCTGCCAAAGATGGCATTCAAATACTTCGTGCCATTTGAACTCCCTGCCCAACCATGCTCTCTTGTTCTCCGCGGTGGATATGGTCGTGTTTTCCTTCTCGAAGTGGCATCGCTGGAGTCCCTGGGCC…	ATGGGTTGACAACGCAAGACTTCTA	GGGTTGACAACGCAAGACTTCTG	CCGCCTGAAACCTTGGGCACAA	A	G	134	ref|XP_002466749.1|	hypothetical protein SORBIDRAFT_01g013450 [Sorghum bicolor]_x0001_gb|EER93747.1| hypothetical protein SORBIDRAFT_01g013450 [Sorghum bicolor]
BS00022191		5A	29.87	63.44	ACCCACGCCCATCCAATNNNNNNNNNNNNNNNNNNNNNNNNNNNNNNNNNNNNNNNNNNNNNNNNNNNNNNNNNACGACGCCCGGACCTCCCGGCCGGCAGCAAACCAACCAGCCACCGCGTGCGTGTT[Y]GACATACCATGGCGCAACGCGATCACAAGCAGGAGGAGCCCACGGAGCTGCGGGCGCCGGAGATCACGCTCTGCGCCAACAGCTGCGGCTTCCCCGGCAACCCGGCCACGCACAACCTCTGCCAGAACTGCTTCTTGGCCGGACCGGCCTCCACGTCGCCGTCTTCCTCCTCCTCCTCTTCTCTACCGGGCGTGTCCGTGTCGACCCCCGTCGTCGACAGGCCGAGGCCGGCGCCGGTGGAGGTCGAGCTCGCCGTTGACCTTGCTC…	AGCCACCGCGTGCGTGTTC	CAGCCACCGCGTGCGTGTTT	GTGATCGCGTTGCGCCATGGTA	C	T	398	gb|ACL01101.1|	zinc finger protein [Phyllostachys edulis]
BS00022194		4B	61.22	0	CCATGCCCTTTCTGATGTTCTTATAAGCACTCCTATCTTTACTGGTGAAGAAGGTGGAAGTGGCTTTGCTGCTTCTGCAGCAGCTGCTGCAGCCACCGGAGCTACCGGATATGATTTTGGTGTGGACCCAAATGTGGATCCAGAGTTGGCACTTGCCCTACGGTTGTCTATGGAGGAAGAGCGAGCTAGGCAAGAGGCTATCGCGAAAAAGGCTGCAGAAGACAACAAGGATCATGCCTCGAGCTCTACTGATGCTATTATGGCTGAAGCGGAACTTACCTTAAATGCTCCTGCTGATGTTGACGCAGATCTACTGAAGGATGATGATGATGCTCAGCTACTACAGCAAGCACTCGCTATGTCAATGGATGAGGGTGCTTCAGGATCTGCAGCTGTGGC…	GTAATCACTTAAGACAAACATGGAGG	CATGTAATCACTTAAGACAAACATGGAGA	GCGTTGATAACTCAAATGCCGATAGAATT	C	T	105	gb|EAY89218.1|	hypothetical protein OsI_10714 [Oryza sativa Indica Group]
BS00022195		7B	75.48	0	TCCTGCGTCTCTCTTGTACCTGGGACGTCCTCGGAGCAGCTAGCTGCATCTCTACAAACCATCCAAGTAGGCAGCAGTTGTTTGGAGGAGAGATGGCACCGGCGGCATTGACGGCGTTGGACGCGAGGGCGCCACGGGCGGAGGGCCTGGCGACGGTGCTGGCCATCGGCACGGCGGCACCGGACAACTGCGTGTACCAGGCCGACTACCCGGACTACTACTTCCGGGTCACCAACAGCGACCACCTCCCCGAGCTCAAGCAGAAGTTCAAGCAGATATGTGAGGGGTCCATGATCCGGAAGAGGCACAATGCACATGACCGAGAAGCTGCTTGAGCAAAACCCCACATGTGCGAGTTTAACGCCCCGTCACTGGACGTGCGCCAAGGCATCCTCCTCA…	CGAGTGGCGCAAAGGCGTTG	CGAGTGGCGCAAAGGCGTTC	AGGACGTGCCTAGGATCATCTCAAA	C	G	500	gb|AAQ19321.1|	chalcone synthase [Triticum aestivum]_x0001_gb|AAQ19322.1| chalcone synthase [Triticum aestivum]
BS00022198	Heterozygous in durum breed accessions	5A	91.13	0	CCCCGAGCAGAGTCGATCTAGGCGCTGCGGCTTTACAGATCAAAGTTATGGTGTCTGGCGTGGGCCTGGTTGCAGATTCCTCGGTGGCAGTCAGTTTCTTTGATCCCATGGTGCTTGCTGTCGCTAAACCCGGCGATGATAGTTGGACAGTGGCCCACAATGATGGAATGAATACGACTCTGTCTTTTGCGGGCCGCTTCTACTGTGCCAC[Y]TACAGGGGTGTCATGGTGTTGAACATGGGCTCAGATCAGCAGCCGCCACGGCTCCATATGGTCGCTGATCGGAGCAAGTCGTTTTATTTCAACCCAATGGCACACAGCCTCCACCTGGCGGACAATGGTGGGGAGTTGATGCTGGTGCACCGGACCCTATGCCACGACACCAAGTATGGCAGGAG…	CAACACCATGACACCCCTGTAG	CAACACCATGACACCCCTGTAA	CTGTCTTTTGCGGGCCGCTTCTA	C	T	33	ref|XP_002456100.1|	hypothetical protein SORBIDRAFT_03g030440 [Sorghum bicolor]_x0001_gb|EES01220.1| hypothetical protein SORBIDRAFT_03g030440 [Sorghum bicolor]
BS00022201		1A	53.25	0	TGTGGCCNNNNNNNNATACCTTTTCCCAGGGAACGGTTTGCCCTTTGGCCTTTTTAGGCACCCTATAGACCAGTTGTACCAAAACCAGGTTGTTCCGTCCGGAATTCCGGGAAATTCTCACCCACCGCTCCCGATTGGGACCAGAGAACCTTTACATGGGACTTAAGGAGTAGAAANTGGTTTTCATTGGTGCGTTCCTCTCCGCTCCGTCCCTTTCTCTCCGCTGCGTCCCTTTTCGCCAGATCCGACGCCCTTCCGGCTTGTCGTTGCCTCGCCGCCGTGACAAAGTTGGGAGAAGGGGGTTGGCCGTCGTCTTGCGGTTGGGCCGGAGCAGCGGTGGGCTGGACGCCGCTTCCTGCTGTCTTCGAGCGATGGGAGAGGGTTAGGGTCTGTCGTTTG…	GATTATTTGTAATCAGTACTATGCCCC	AGATTATTTGTAATCAGTACTATGCCCT	CAAAGGGTAGTAGTCTTATGCAGGTATA	C	T	50	gb|ADB85379.1|	putative retrotransposon protein [Phyllostachys edulis]
BS00022202		7A	103.72	57.79	GCTCGAGCTCGTAAGCTTGAACCAGCTCCAAGCGGAAAACTAAAGAGCGAGGAAGACGGAGGACGCCGCGATGCGTTGCGCCGTGCTGCTCCTGCTCGTCTTCGCGGCGGCGCGCGCCGCCGCGGTCGTCACCGACGGGCTCCTGCCGAATGGCAACTTCGAGTTGGGTCCGGCCAAGTCGGAGCTGGTGAACGGCACGGTGGTGAAGGGCGGCAAGGCGATCCCCAGGTGGGAGACGTCGGGCTTCGTGGAGTACATCGAGTCCGGCCACAAGCAGGGCGACATGCTGCTGGTGGTGCCGCAGGGCGCCTACGCCGTCCGCCTCGGCAACGACGCCTCCATCCTCCAGCGCATCCCCGTCGCCCGGGGCTCCTACTACGCCATCACCTTCAGCGCCGC…	ACGTCTTACTACAAAGAATGTACGCA	CGTCTTACTACAAAGAATGTACGCG	CCTAGCAATAAATACTACTCACTCCGAT	A	G	136	dbj|BAF05463.2|	Os01g0611000 [Oryza sativa Japonica Group]
BS00022205	Heterozygous in durum breed accessions	5A	115.8	0	ATAATCGAAATTATTTTGGATTTAGTTATTCAAGCATAGGTACAACTAAGCAGGGTACACCCTCCCGT[Y]CCCGTATGTGGTATAGAAAGAATTTACACAGAGACCTCATGTACTACATAACTGCAGAGATCCTTCAGTTTACAGATACTCATGGCTGTTGGGACAGAGGGTGAAAGAGAAATAATTGTACAATGATGAAGAGTCAAGGATGAATCAATTGACATTTCAGAGGATAATGCAGAGGAGGATGGATCAACAACATTTCAGAGTTTGGACGTCGCGAGCTTGATAAGATCCTTCCTCAGTATCTTGCCAGACGCATTCTTGGGGATGTCCATCACGAATGCCACCTTCCTGACCTTCTTGTAAGGTGCTACCTGTTTCGCCACAAACTCCA…	CAGGGTACACCCTCCCGTC	GCAGGGTACACCCTCCCGTT	GTCTCTGTGTAAATTCTTTCTATACCACAT	C	T	500	gb|ACL54157.1|	unknown [Zea mays]
BS00022209		2A	118.59	0	TGCATATTTATCAGTACTTTGATAACAGTGGCTGAATGCCTTTTCAGCTGATTTTTGCATGGAATTTTGAATATATCAGCATTCACTACCCTAGTCCCAAACTTAGACCAGACCAACACAGATATACTATGGGGGCGCAAAAACAGTATCAC[R]ACAAGCTCAGGCCACACAATGTGGATTCCTCCACTAAATGGAGCATGAGAAAGTTCTAACTGTATATTCACTGTAGCCATCCATCTAGCACAAAATCTAAATAGAAAAGTAACAGGTTACGGTACATTTACAACACTACAACATTGGAAGAACTGTATTGGTGCCTCGCTGCCCGGACACACAGCTTGATGCTCCTCGGTTCGTCGGTTATGATAGGCAGTCCTGTACAGTCGGGCCAGTATAC…	GGGGGCGCAAAAACAGTATCACA	GGGGCGCAAAAACAGTATCACG	AATCCACATTGTGTGGCCTGAGCTT	A	G	178	gb|EAZ05497.1|	hypothetical protein OsI_27712 [Oryza sativa Indica Group]
BS00022210	Mapping to D genome				CACCACGGCACCGGCAAGCTCGGCGTTGGTCGGAGACAGCGGCGACAAGGCCACCAGCGACACTGAGGTGCACGACAAGGACAGCAAGGATGTCACTGAGAAAGACACAGACAAAGACAAAGAGGGGCATTCGCAGCCTAACCGGAAGCCACGGCGGTGCTGGGCGCCGGAGCTCCACCGACGGTTCCTGCAAGCACTGCAGCAGCTGGGCGGGTCCCACGTGGCGACACCGAAGCAGATCCGGGAGCTGATGAAGGTCGACGGCCTCACCAACGACGAGGTCAAGAGCCATTTGCAGAAGTATCGTCTGCACACGTCAAGGCGGCCGAGCTCCACGGCCCAGAGCGGCGCCACCGCCGCAACTCAGCCCGCGCCGCAGTTCTTCGTGGTGGGCAGCTG…	GGGCGGCGTTAACTCGGAC	GGGCGGCGTTAACTCGGAG	GACGACGACGACATAGCTGGGTT	C	G	500	ref|NP_001046702.1|	Os02g0325600 [Oryza sativa (japonica cultivar-group)]_x0001_dbj|BAD15692.1| myb family transcription factor-like [Oryza sativa Japonica Group]_x0001_dbj|BAF08616.1| Os02g0325600 [Oryza sativa Japonica Group]_x0001_dbj|BAG95241.1| unnamed protein product [Oryza sativa Japonica Group]_x0001_dbj|BAG89081.1| unnamed protein product [Oryza sativa Japonica Group]
BS00022212	Mapping to D genome and heterozygous in durum breed accessions				GGATCTCCTGCCAGGCGGCTCCCCCTCCCCGGTGGCAGCCACAGATCTCCGGCATGGAGCATGTGTGGCACTCCCTGCTCATGTGGTGACTGTCTTCTGCAGCTGTCGTGATCCACCGCGCGAGCCTGCTGTTGGTGACCTCAATCTCTCACCGCAGCTTCTCCAGCTTTTCCCTCCGGTCGTTGCCCCTGGTGGTGCTTCGCTCGTGTTGCCCCATCGTTTGAGGAGGCTGCGCCTAGCAACGTCGCCCAACCTCCGGATGGGCCTGCCCGGGTGGATCTGGTGGTTGCTGCCCAACGGGAGGAGGTGCTAGCTGGTGATTCCTAGACGGTTGCTCCCTCCCCTAGACGCAGCCCCCAGATCAGCCGTGCTTAC[R]ATGGGGTGGATGTTGGCTCCA…	CCCAGATCAGCCGTGCTTACA	CCCAGATCAGCCGTGCTTACG	GATGGAGCCAACATCCACCCCAT	A	G	0		No hits found
BS00022213		4A	32.49	0	CGNNNNNNNNNNNNNNNNNNNNNNNNNNNNNNNNNNNNNNNNNNNNNNNNNCGAGCTTCACAGTTNNNNNNNNNNNNAAACCAAGGCAAGATGGTGGGCACGCTGGATGAGGGGAAGATCATCGAGTACTTCAGGAACAAGAGCGTCCTCATCACCGGAGCCACGGGCTTCCTTGGCAAGATAATGGTGGAGAAGATCCTGAGGGTCCAGCCGGACGTGAAGAGGATCTACCTGCCGGTGCGGGCGGCCGACGCCGCGGCGGCGAGGCGCCGGGTGGAGACCGAGGTGGTGGGGAAGGAGCTGTTCGGGATGCTGCGGGAGCGGCACGGCGCCGGGTTCGATGCCTTCGTCGCAGACAAGGTGGTGGGGCTGGCCGGCGACGTAATGCGCGAGGGCTTC…	AGCCTCAGCTCGGCGTCG	AGCCTCAGCTCGGCGTCC	AGGATGGCACCCGCCTTGACAT	C	G	500	emb|CAD30694.1|	fatty acyl coA reductase [Triticum aestivum]_x0001_emb|CAD30695.1| fatty acyl coA reductase [Triticum aestivum]
BS00022215		5A	55.58	0	AACAAAAAACAGGCAGACGTTTTCTTCTTCCACGACATGTTGCGGCCAGGTTCTGTGATAACTCCAACCATCCCACTGACAACCTCCTTGCCGGCCCGTCTTCCCCACGGCATTGCCAAATCCATCCCGTTCTCCAAGGAGCGCCTCTCCGACATCATGGCGATATTTGCACCGGCGTCGCTCGCGATGGCCAGAGAGATACGATGGACGCTGGACACCTGCGACCACCCGCGGCCGCTTCCCGGCCAAAAAGCAGGCTGCGCCACCTCCCTCGAGTCCCTCGCCGAGCTAGCAGCATCCCTTCATGGGACGCATAACGTCCGTGCGTTCTCGGCTGCCAATCTGCCCGTCGATGCC[R]AAGGCACGCCAGCGTTGCGCGGGATGTACAACGTGACGG…	CGCAACGCTGGCGTGCCTTT	GCAACGCTGGCGTGCCTTC	GCTGCCAATCTGCCCGTCGAT	A	G	234	gb|EEE65576.1|	hypothetical protein OsJ_21077 [Oryza sativa Japonica Group]
BS00022220		1A	58.95	60.56	CAAACTAGAGATCAATTCACCGACAGTCCACCGAGATGACTAAGCGGTTGGTTCTTTTTGCGGCGGTAGTCGTCGCCCTTGTGGCTCTCACCGCTGCTGAAGGTGAGGCCTCTGGGCAACTACAGTGTGAGCGCGAGCTCCAGGAGCACTCGCTTAAGGCATGCCGACAGGTCGTAGACCAGCAGCTCCGAGACGTTAGCCCCGAGTGCCAACCCGTCGGCGGCGGCCCGGTCGCGAGACAATATGAGCAGCAAGTCGTGGTGCCGCCCAAGGGTGGATCTTTCTACCCCGGCGAGACCACGCCACCACAGCAACTCCAACAAAGTATACTTTGGGGAATACCTGCACTACTAAGAAGGTATTACCTAAGTGTAACTTCTCCGCAAC[R]GGTTTCATA…	ACCTAAGTGTAACTTCTCCGCAACA	CTAAGTGTAACTTCTCCGCAACG	CGAAGAAGCTTGGCCTGGATAGTAT	A	G	293	gb|AAD32223.1|AF145590_1	putative high molecular weight glutenin precursor [Triticum aestivum]
BS00022221					CAAAGGCGGAGCAGCGCTGTCCCATGGACACGAAGAAGTCGGACTTGCCCTGGCGATGTGGTCCGGGGTGAGGTCCACGGTGAACTCGCGGAGGTCGAGGAGCTCCAGCTTCGGCGGCGGGGCCGGCATCCGGGGAGGGTCCGGGATGAGGTCCCCGCGCCCAGACCGGGGACAGGCGAGGCTTGGGCAGGCCGCGCGCGTAGTCCCCCACCGCGTTGATGAACTGCCCGGCGCCGAGGCCGTCGGCGATCGTGTGCACGGAGATCAGGCCCACCACAAACCCGCCGCACGTGAACTCCGTCACCTGCATCATGAGCGGCATGTCGAGCGCCGGCACGTCGGGCGACGGCTCCGGCAGCAGCTCCTCCTTGGGGATCACCATCGGGTGGTCCAGGTGCT…	GGCGCAACGCGGGTCGAC	GGCGCAACGCGGGTCGAA	TTGCAGGGCTGGCGGCAACTT	G	T	500	ref|NP_001054581.1|	Os05g0136900 [Oryza sativa (japonica cultivar-group)]_x0001_gb|AAS98419.1| unknown protein [Oryza sativa Japonica Group]_x0001_dbj|BAF16495.1| Os05g0136900 [Oryza sativa Japonica Group]_x0001_dbj|BAG91648.1| unnamed protein product [Oryza sativa Japonica Group]
BS00022222		2B	108.59	0	GAAATAAACGTGAGGGGTTATTTCGTCAGCAAGAAAACGATGTTTCCATCAGTTGGCTGGAAGTTCAGATCAAACGCTTTCAGCAGCTAGGCAACGAAACGAGCCTGAAAGAAACCTGAAAATGTTAGGCACCGCGCAGCCATATTTCTACGAGCTTTCGGTCAGCTCCGGCATGAATTTGCACATAAGGCTGACGACTACTATACCGTGGCGTGGTCGCATCGCACCAGGTCTAAACTAAACTACCAGAATGCGCTGTGCCTGTACTGTACAGGGG[Y]TAGACTTCTAGTAGAGTTCATATTTACACACGCTCATCGTCGAGCAAAGAATGCGGGATCCGAATAACGTCAAGCAGGTGCCCCTCGGTGTCTTCATGGCCTGAAAATCTTCATCATTT…	GTAAATATGAACTCTACTAGAAGTCTAG	GTGTAAATATGAACTCTACTAGAAGTCTAA	AGAATGCGCTGTGCCTGTACTGTA	C	T	74	emb|CAJ86102.1|	H0103C06.6 [Oryza sativa (indica cultivar-group)]_x0001_gb|EAY96030.1| hypothetical protein OsI_17903 [Oryza sativa Indica Group]
BS00022223					GGCGTTTCCCGAAGCCTCCTCGTCCGACGCGACGCACGCCCCGAGTTGGTAGATTTTGAAGGAAGAAAAAGGCGTTGAACCATGGGGAAGAGAAAGTCAGCTGCTAAGCCACCCCCTAAGAAGCGGATGGACAAGCTCGACACGGTCTTTTCCTGCCCGTTCTGCAATCATGGGAGCAGTGTTGAATGCCGAATTGATATGAAGAATCTGATTGGTGAGGCTAACTGTCGAATCTGCCAGGAAAGCTTCAGCACCACCGTAAATGCGCTGACTGAGCCTATTGATATATACAGCGAATGGATCGATGAGTGCGAGCGCGTCAACACTGTCGAAGATGATGATGGTGCATGAGCATGTCTGGTTGCAAAACGAAATGGTTACTACTATGACTGTAATGCG…	ATGTCCGTAGTAGCGTTTTGAGGA	ATGTCCGTAGTAGCGTTTTGAGGT	GATGAACTGCCTACTAACGGTTCGAT	A	T	163	ref|NP_001060360.1|	Os07g0631100 [Oryza sativa (japonica cultivar-group)]_x0001_sp|Q8LHP0.1|ELOF1_ORYSJ RecName: Full=Transcription elongation factor 1 homolog_x0001_dbj|BAC10134.1| unknown protein [Oryza sativa Japonica Group]_x0001_dbj|BAF22274.1| Os07g0631100 [Oryza sativa Japonica Group]_x0001_gb|EAY85182.1| hypothetical protein OsI_06540 [Oryza sativa Indica Group]_x0001_gb|EAZ40760.1| hypothetical protein OsJ_…
BS00022226		6B	52.14	0	CACTAGCTCCCTCCGCAGTGTTGTTCTCGCGATCAGCTTCATTGTAGCCCTCAAGAGATACATATGGCGTCTCCGGCAAACGACGAAGATTCCGTTTCCCAAATTCAATCTTATCAAGTTTGAGCTTGTTCTTATCAATTTCTTCTACCAAATCGAAGTCTTTGTTGCATACAAAACATGCCCTTGGGAGAGAGTAGTCAATTCTATGCTCCGAAACCAACACCCGAGTCACATAGACAAAGTCCATATAAATTATCGCAAACATTGGCAGACAACCGCCGATCCAAAAGCCACGTTTCCCTGCCTCCCTCTTCCGTTGGTACTTCTTCACCTCCTTTAAC[R]CAACAACCAAGAAGTGCCCATCCCATGCAAACTCATCAATCTTGTCCATGTCCAC…	TGGTACTTCTTCACCTCCTTTAACA	GGTACTTCTTCACCTCCTTTAACG	ATGGGATGGGCACTTCTTGGTTGTT	A	G	25	ref|XP_002462309.1|	hypothetical protein SORBIDRAFT_02g023638 [Sorghum bicolor]_x0001_gb|EER98830.1| hypothetical protein SORBIDRAFT_02g023638 [Sorghum bicolor]
BS00022227		4B	54.81	0	AGTAGCAACACCAACTGGCAGCACAGCATACTCTACTGCAGCAGGGGGTTCAATGGTGCATCCAAATGTGCCATGTATGCTGTTCACTCCAATCTGCCCACACTCGCTGTCATTTAGACCTGTCATCCTTCCTGACTCTGCACGGCTTGAATTGAAGATCCCGGATGACGCGAGAAGCAACGCGTGGGTGTCGTTCGACGGCAAAAGGCG[S]CAGCAGCTATCGCGAGGAGACTCCGTTCATATATCCATGAGCGAGCACCCGCTCCCGACCGTGAACAAATCGGACCAAACTGGGGACTGGTTCCGCAGCTTGATCAGGTGCCTGAACTGGAACGAGAGGCTGGACCAGAAGGCGCTCTAGACCCTAGCATGTTCCTGTACATACATAGTTCTATAC…	CCTCGCGATAGCTGCTGG	CTCCTCGCGATAGCTGCTGC	GTGGGTGTCGTTCGACGGCAAA	C	G	500	ref|XP_002520312.1|	poly(p)/ATP NAD kinase. putative [Ricinus communis]_x0001_gb|EEF42098.1| poly(p)/ATP NAD kinase. putative [Ricinus communis]
BS00022231		5B	0	66.53	AAGCAGTGGTATCAACGCAGAGTAAAGCCAGTACAAATTCTCCACAACAACAAGTGGCCCCT[R]TTAAGCAACCAGAGACCACAATGGTCAGCAATCATAAATTCAAGAAACCTGGGGAGTGTTGGATATGTGGAGACAGGTGGGTCCCTGCCATAAATGCAAATTAATCCAAAATGTGCACTTGATGCAACAAGAAACATTAGAGCAACATGACTGTCAGGAAGAACAAACTCCACCCGAAGAGGATGAACTAATAAAAGAAGAAGAACAAGATATGTTCATCTCTGCTCATGCATTAGGACAGCAGTTAGTTGTTCCAACTCCAACAATCATAGTGTATGTCAGAGGAAAGAGAGTTGTAGCTCTGTTAGATTCAGGTAGTACAACCTCCTTCATG…	CCACAACAACAAGTGGCCCCTA	CACAACAACAAGTGGCCCCTG	GACCATTGTGGTCTCTGGTTGCTTA	A	G	14	emb|CAD41876.2|	OSJNBa0041A02.23 [Oryza sativa (japonica cultivar-group)]
BS00022235		7A	0	42.18	AAGCAGTGGTATCAACGCAGAGGGGAATTTGTACCTCCATACTGGAGCCCTGCATGATCGCCGTTGCTGCAGCATAAACCTGCGAAGGGGCACTTATTTTCCTGCAAAAACGAGCATCGTTTCGAGCTTTCCAAATACACCAGAAGAACATATAGAGGGAACTTATGCTTATTTCGGCTGAAGGGATCCCCATACGTCTAGTTTAGAGTAATTGTGAAAACGGAACATACTAGCCAGAATCTTTCCACCACTAACACTTGGGACCCACTGCAATTAATATCTAGGAATTGCTATATAACATCCTGAGACTAGAAAAGTATTTCCTTAGGAAATTCAACAAGAACCAGATCTTTGTACATCCTTTGCGTGGA[Y]ATGGAATTTGTGCAGACAAATGCAG…	ATCTTTGTACATCCTTTGCGTGGAC	GATCTTTGTACATCCTTTGCGTGGAT	TGACTGCATTTGTCTGCACAAATTCCAT	C	T	0		No hits found
BS00022239		1A	70.29	69.63	AAGCAGTGGTATCAACGCAGAGTANNNNNNNNNNNNNNAGGGTTTCAAAAGAAAATCTGTTTCAAACTGAAATGCGTCGGGTACAATGCCAGACAGAGATTCAGAACACCCCCACTACATATATGCTTCACGGGATGAGAAGCTACCTCCAGAATAA[Y]AAAATGGGTACCCAGAAGTGTACGCCTTATACTACATGAACATCCTACAATATCTACGTACATCGTATACTATCCTACTTACGATCTATATGTACAGACGGGCAATAGGCAGCGTCAGAACTCGAGACCTCCGTTGAGTTGAACAGATAAAGATGGAGGTCCCATGTTGTCGAGGGGTTTCTCCATGGTGACTACTACCCCAGAACTGCCAACTTCACCGTTCAACTTGGACCGCCCAA…	GATGAGAAGCTACCTCCAGAATAAC	GGATGAGAAGCTACCTCCAGAATAAT	GCGTACACTTCTGGGTACCCATTTT	C	T	26	ref|XP_002456288.1|	hypothetical protein SORBIDRAFT_03g033560 [Sorghum bicolor]_x0001_gb|EES01408.1| hypothetical protein SORBIDRAFT_03g033560 [Sorghum bicolor]
BS00022242		3B	65.2	0	AAGCAGTGGTATCAACGCAGAGTTACNNNNNNNNNNNNNNNCGTCAACATGCATGACATAAAGTCTGAAAAACACAGTACAAAATAGAATTCAGGTTGCCTATAGGAAGTTTGGCTCAAATGGGCCGCTCTTCTTAGTCCCGCAAGTATTGCGCCTGTGTCCAACCACACCACAGTTCGTGCATTTCGGCAACTTCCTTGGAGCCTTTGGCAAATCCCCTCTCTGGGGACAAGTTGTACACTTGTGGCCCTGCTCTCTGCAGATCGTGCAAAAACGTGACCTCTTAAGGTGTTGTTCGTAAGGAGCCTTGTCCCTGCTGGTCGTCGGCCTGCCCCCTTTGCCTCTTCCTATCAGACAGCCCAACAGCTGAGCAACTGGATTCGCCGTCGC[M]GGTATG…	CGATGATGTGCTGAAGAAACATACCT	GATGATGTGCTGAAGAAACATACCG	GCCCAACAGCTGAGCAACTGGAT	A	C	3	dbj|BAF03959.2|	Os01g0152500 [Oryza sativa Japonica Group]
BS00022249		1B	0	8.48	TGAGATCATCTCAATATCAGCCATGCTTTCAGTACCAAGTTGCTTTCTCCGGCCTATGGAGGCAGTGAAAGCCGCTGATAACGCGAGGAAGAAATTATGTCATATGGATGGCGATCACCTTACACTTCTAAATGTGTACAATGAATACATACGCAATAATCAAGATCCTCAGTGGTGTGAAGAAAACTTTGTAAAATTTGAAGTCATGAAGTCAGCGCATAGTATTAG[R]GAGCAGCTTGCTGGTACGATGAGAAGGTTAAACTTAAAACTGTCTAGCCCGGTTGTGGACAGCCGGTTCTACAACAATAACATTAAGCTGGCAATGCTGTCTGGATATTTATGCAAGTTGCTCATAGAGAGCAGTCTGGACACTACAGGACGGTTAAGGCTAATGAGG…	CATCGTACCAGCAAGCTGCTCT	ATCGTACCAGCAAGCTGCTCC	TGAAGTCATGAAGTCAGCGCATAGTATTA	A	G	500	ref|XP_002301528.1|	predicted protein [Populus trichocarpa]_x0001_gb|EEE80801.1| predicted protein [Populus trichocarpa]
BS00022251		1B	0	8.48	TGAGATCATCTCAATATCAGCCATGCTTTCAGTACCAAGTTGCTTTCTCCGGCCTATGGAGGCAGTGAAAGCCGCTGATAACGCGAGGAAGAAATTATGTCATATGGATGGCGATCACCTTACACTTCTAAATGTGTACAATGAATACATACGCAATAATCAAGATCCTCAGTGGTGTGAAGAAAACTTTGTAAAATTTGAAGTCATGAAGTCAGCGCATAGTATTAG[R]GAGCAGCTTGCTGGTACGATGAGAAGGTTAAACTTAAAACTGTCTAGCCCGGTTGTGGACAGCCGGTTCTACAACAATAACATTAAGCTGGCAATGCTGTCTGGATATTTTATGCAAGTTGCTCATAGAGAGCAGTCTGGACACTACAGGACGGTTAAGGCTAATGAG…	CATCGTACCAGCAAGCTGCTCT	ATCGTACCAGCAAGCTGCTCC	TGAAGTCATGAAGTCAGCGCATAGTATTA	A	G	500	gb|EEE58940.1|	hypothetical protein OsJ_10612 [Oryza sativa Japonica Group]
BS00022252	Heterozygous in durum breed accessions				AATTCTTCTTTACGAGTATCTCCGAAACCATCAGCGTTACCAAGAGACATGCACAAAACATGAAGCTTGTGACCTTTTGATTCGAGGAAAAGAATCGTTGGACTAAAAAACCTGCATTAGATAGGAATGAAATCATATAAAAGTAAATCAGGCCAAGCACCAGACCAGAAGTAAGGTGAAAACACAT[R]ATATCCAGACTGAAACTCGGGCAGCACATGGATAGGACCGGCGCCATTTCTCAGTCGGAGTCGAACCACAAGCTATTTGATTCCGTTCAACCAATACGCGCTATCCTACGTGGTCTACACACATGGACTCGTCGTCGGGGTGGGCGAGCACCAGGANCACGTTCCTGCTCCTCCTGTCGCCGGTNNNNNNNNNNNNNNNNNNNNNNNNN…	GCCCGAGTTTCAGTCTGGATATT	GCCCGAGTTTCAGTCTGGATATC	GCACCAGACCAGAAGTAAGGTGAAA	A	G	13	gb|ACN26581.1|	unknown [Zea mays]
BS00022258		4B	53.74	0	GCCGTTTTTCTTTTGTAACTGACAAGTTGAGTATGGTCAGATTCGTTGCTGTGTTTTTATGTTACGGTTTGAGTGCCCACATAATTCGCCGCAATGGTTCCAAATAAACCACACTATTACTTAAACCAAATTAAGTCACAATTAAGTATGGTGCATATTCTTTCCTATACATAATCAGCCTATCCTTATTACTGTGATGTAATATGCTCAACAACGATGCGGCATCAAGGAACACGATTGAATTCCCTGTTGCAGTGTTAAAAAATATACGTAATCAGCCTGTTAACAGAGGCATCAAAATGATCAACTAGCATGGTTAGTTAGTTAGTTAGGTACAC[R]CCCAAAGGAAGTGATGAATTGGTCCGAGGAAAATTGGAACATATGGTGTTTGTCATTG…	CATGGTTAGTTAGTTAGTTAGGTACACA	ATGGTTAGTTAGTTAGTTAGGTACACG	CCTCGGACCAATTCATCACTTCCTT	A	G	0		No hits found
BS00022259					GCTGGGTAAAACATAATGACGGGGAACTACAATAACTTGTGTTACTACCACTCCAAGTTATACCAATACATCCCATTACAGAAAGNNNNNNNNNNNNGTAGAACCTTTTTAACTAATGCCACTGCTAATCGCTTATTAGATGTGCTGAAGAGTTTCGCTCAAAAAAGATGTTAAAGAGTTGAATGTACAATTAATAAGGTCATGTCGAAAGCTAAGACCC[W]TAGGCTCATCTCTACTTCTATGCACATAAAGATGAAAGGACAGTACTTCGGACAGAGGGTAGTACTTTATTGTTGCTTGCTTATCTTATTCCAAAGTGGAACTAACTACAAGCATGTCAAG	GTCATGTCGAAAGCTAAGACCCA	GTCATGTCGAAAGCTAAGACCCT	TTATGTGCATAGAAGTAGAGATGAGCCTA	A	T	0		No hits found
BS00022265		2A	0	78.52	GCCGGAGCAGCAATACATGGGCCGACAGTTCAGGGAGTTAGATGAGGAGATGCAAACTGCAGTGCGTGATTACCTGGAGCAGAGAGGGGTGAATGATGAGCTAGCAGCATACCTGCACACTTACATGGAAAACAAGGAGCAGACAGAGCTTGTAGGGTGGCTGAAAAACATCGAGTGTTATCTCAAGAAGTAGACGCCATTTTCTAGGCACTTTTCAATTAGATGGGTA[K]TTGGTGTTTTACGAAGGTTACACAAACGGATTGGGATGTTGTGACAGCAAGTCCTTACTCTTTCAGATGCAAC	AGGCACTTTTCAATTAGATGGGTAG	CTAGGCACTTTTCAATTAGATGGGTAT	CGTTTGTGTAACCTTCGTAAAACACCAA	G	T	80	ref|XP_002444412.1|	hypothetical protein SORBIDRAFT_07g021570 [Sorghum bicolor]_x0001_gb|EES13907.1| hypothetical protein SORBIDRAFT_07g021570 [Sorghum bicolor]
BS00022269		7A	182.43	0	TTGCCTGAGATGTCAATCCATGCTCCACTAACTGCACCATGCAC[R]CATGTTCCTTCCTTCCTAGTGCACATGCTCTGTTGGGGACAGGAGCTTGGCTAATGAATGCCAACGACTTTTAACAGGCCTCACATCTCATGATGACCCAAACAAACCATCATATGACTGACAAACTAGAGAACCTTCTGCCTGCCTTGTAGGCGTGATCGACACACGCTAGTCCAGTTCTTCAGTTTCTTAATATATACCTTCCCATTATATTGGTGCAAGCTT	CCACTAACTGCACCATGCACA	CCACTAACTGCACCATGCACG	CATGTGCACTAGGAAGGAAGGAACAT	A	G	0		No hits found
BS00022270		1A	23.94	0	CTGGCACCCCGTGTGATGACGCAGACCGTGCCCTTTTTGCCGCGTCTACGGTGGTGACCATCGGCGATGGACGGACTGCCTCCTTCTGGTTCTGCCCATGGCTTGATGGCAGGATTCTACG[R]CAGGAATACCCTGAGGTTTTTGCATGGTCCAGGCGCAAGAACAGATCAGTTTGCGACGCACTTCATGAAGACAGATGGCTCCATGAAGTGCGTCGCAAACTGATCTGTTCTTGCGC	GGCTTGATGGCAGGATTCTACGA	GCTTGATGGCAGGATTCTACGG	GGACCATGCAAAAACCTCAGGGTAT	A	G	102	dbj|BAH91863.1|	Os02g0709700 [Oryza sativa Japonica Group]
BS00022271		1A	23.37	0	CAGGATGCCTTCGAAGCTACCATGTCTGAGATCATGGAGCCATCTGTCTTCATGAAGTGCGTCGCAAACTGATCTGTTCTTGC[R]CCTGGACCATGCAAAAACCTCAGGGTATTCCTGCCGTAGAATCCTGCCATCAAGCCATGGGCAGAACCAGAAGGAGGCAGTCCGTCCATCGCCGATGGTCACCACCGTAGACGCGGACAAAAGGGCACGGTCTGCGTCA	GAGGTTTTTGCATGGTCCAGGT	GAGGTTTTTGCATGGTCCAGGC	GTGCGTCGCAAACTGATCTGTTCTT	A	G	69	dbj|BAH91863.1|	Os02g0709700 [Oryza sativa Japonica Group]
BS00022279		3A	0	0	TGTTTGTTTAAATTCGAACAACAACAGTATATGATAATAAGCGTATTACAGGAAATAAGTGGATTAGTAACAGGTTTTGCATAGTCGTCTTGCAATTACCTGGCATGGTGCCCACCAGAAATCGCATTACAGTGTTGTTTGCATTGCGTG[Y]TCTTAGAAACAGCATAAAAAATACAGTCACTATAACCAAATTCCCTACCAGGTGATGCCTAAAATAGGAAGATTTCTTAAAGTGTACTAGTTCCAGATTCAGCCAGACCGAACCCAGACCAAAACCATCCATCCGTGTCACAACCAGTTCAAGGTTCAACCATATGGATAACAAAACAGCCATCACTTTCCCGTACTGAAGCAAACTATGTTCTCAAGAAGGTTGATAGGCCGGTGGGTCATAACT…	TACAGTGTTGTTTGCATTGCGTGC	ACAGTGTTGTTTGCATTGCGTGT	GGTAGGGAATTTGGTTATAGTGACTGTAT	C	T	0		No hits found
BS00022280					GCGGCCACAACCACCGGATCCAGCCGCCACCGGCCCCCAATGCGACCTCACCCGCCCGATCCGGCCGCCACCGCCCCCCTACGACCACTACCGGAGCTACTATGCGCGACATTTGGTTGCCCGCAATCGCGGATCCCTGCCGTCGCACCGGCGGATGACTCAGGTAATTTCTCCTTCTTTCCC[S]TTCTCCTCGCCCGTCACTCCCCTATCTGTTGTTCCATCGAATAATTCCCAACGCCTCCTCTATTTTGTATGTCTGGCAAGAAGGTGAAAATTGCATTAGTGCAGCCCACTCCGTCTGTTGNNNNNNNGGGCTCAAATGCAGGTCACTACGTCCACATCGTTGGT	CAGGTAATTTCTCCTTCTTTCCCC	CAGGTAATTTCTCCTTCTTTCCCG	GGGAGTGACGGGCGAGGAGAA	C	G	0		No hits found
BS00022281		1B	30.83	0	TGCATATGACATATTATTAAAGTTTTGAATAGCATGCTGTCTCGACACTATAGCAGCACTATAGTAATTGGAGGGGCATCATGCTAAGCCACTTAGCACAAACTTAGCACGCAAATGCTACTGTCGCTATTTGCAGTAGCCCT[Y]TATTTAAACTTTGCATGTTATACTCTCAAGTAACGGCAGTTGATGCTATGTGCAGATTTCTCTTCTACAAGGTGTGCGCAAATGATTGTGCAGTCCTGTACCTCTCGCTGACAATGGCGGTGGAGGGGGCCTTTGTTGAAGACTGTGAGCAGAAGAAGAATGCTCCTCCATTGCTGCAGGGTCTACCCTAAGAAAAAGTTTGGGGGCCAGCACGAAAGCTCAGGTCTTAGGCCCTAGAAG	GTCGCTATTTGCAGTAGCCCTC	GTCGCTATTTGCAGTAGCCCTT	TGCCGTTACTTGAGAGTATAACATGCAAA	C	T	0		No hits found
BS00022283					ATCAGTAGGCACTGTGATATGTGTGGTGCTGTGTTTTCGAGGTTACATGAACCTTCTGTTATGTGTAGAATGTTTTATTCTCGCCACTGCGTGACCTGTTCCCTGAACCT[Y]TTTCTTCCGTTTTGTGGTCCAGTTGGGCTATAATTTTTGCTGTGGCTCTTGTGAACTCATCAGTTATGTTTATTGTTTTTATTGTTCATCATGTGAATGCGTAATTATATGATTATGTTATAGCTTAGGTTCGCGGCGAGTACGAAAAATTCTACCACTATGCTAGTTGCTTGTTTTGTGTGTTTCTGTTTAGTCACCTGAGAATCATTGTTATTTCTATTTATTTCTGCAGAACACCAATAGGAACCCTGTTCTTCATACAACACCTCATTGACAATTAAAAATA…	GTGACCTGTTCCCTGAACCTC	CGTGACCTGTTCCCTGAACCTT	CCAACTGGACCACAAAACGGAAGAA	C	T	0		No hits found
BS00022285		1A	23.37	0	CAATTGTTCATTGCGATATGAAGCCAAGCAATGTGCTTCTAGACAATGACATGGTCGCACACGTAGGGGATTTTGGGCTATCACGATTTGTTGATAAGATGATGAACAGCGGCTCAACGGAGG[W]TCCAAATGCTGGAAGATCTTCTGGAATTAGAGGATCCATCGGATATATTGCTCCAGAATACGGGATGGGTGGGGAAGTCTCCATTGATGGTGATGTATACAGCTACGGAGTGATCCTTCTTGAGATGTTCACGGGAAAGAGTCCCACGGATGGCATGTTCCAAGGGGACCATACTCTGCGATTCTATGTTGCGTCAAACTATCCGGACAGAGTTACTGAAATTGTTGACCCAGCATTGTTACAAGCCGAGCAATGCAGCGGAATTACAAAGAG…	CCAGAAGATCTTCCAGCATTTGGAT	CCAGAAGATCTTCCAGCATTTGGAA	TTGATAAGATGATGAACAGCGGCTCAA	A	T	500	gb|EEE53625.1|	hypothetical protein OsJ_36900 [Oryza sativa Japonica Group]
BS00022286		1A	0	54.79	GACAGAATGTCAAATTGTGACAGTACAAAAGTAAGCGCAGCACATAAAATAAATCAAGGTGGAACTCCATAATTCATCTAAAACATCATGGTTTAGAAGACTGGTAAGTAAATGAAAAATTGGC[R]AAGGTAAACATCAAAGATTAGTTTGGCACCACTACTTCAGAACACACCTACTTGGACTTGCTTAACACAGAAACAAGTCACAAACTTAAACAGTAGGATAGACTGTCATGTAAATGGTTTCCTAAAGTGCTCATGAAACAGATATAATTGGCAGTAAACCCTAGCAAAGCATAGCACAACAGCTAAATATGCCACAAAGGGGCCTCCCAAAATCCATGGTGGCCCAAACCGACTACTTGAGATTAAACATTTTGTTTCCCTCTATGGCAGGT…	GCCAAACTAATCTTTGATGTTTACCTTT	GCCAAACTAATCTTTGATGTTTACCTTC	CATGGTTTAGAAGACTGGTAAGTAAATGAA	A	G	0		No hits found
BS00022292	Heterozygous in durum breed accessions	6A	49.96	0	CCCTTGCGCGCCCTTCACGCACCCTTCGAATTTGCATCTCTTGCCACCACCATGCCTCACGCAATGCTCACTGCGGCCCTGGCCACATGCAGCGTTTGGACATCCAGCAACGATGCAACGCTTCCCTCCTCCATGGCCGATGCATAGAGGTGTGCCACCATGTGCGGCTTTCACACAGTCCCGTACTAGGCAACCCTT[R]CTACCACTACTATGTAGCTTGCAGTACAATGCGTTACTCTGGGCCTGTCTTTTTGCTAGTTGTCGTG	GCAAGCTACATAGTAGTGGTAGT	GCAAGCTACATAGTAGTGGTAGC	CAGTCCCGTACTAGGCAACCCTT	A	G	133	ref|XP_002444891.1|	hypothetical protein SORBIDRAFT_07g000960 [Sorghum bicolor]_x0001_gb|EES14386.1| hypothetical protein SORBIDRAFT_07g000960 [Sorghum bicolor]
BS00022293		5B	66.9	0	CACACCAACAGTCGATCATGAATTGATGCCTAAAAACATTTTGTGCATTCGACAATCGTATGGGAGCATGGAACCAGTTCCTTCAGTGAAGAGATACATTGACTTTGTTGTCATTTAA[M]AAATATTATGTATAAATAAGATGTCAGCACTGTGTAGATTTCTGAAAAAGAGAATGGTGCTATGGAGGGTGAGTAACAAACATATCATACTTGCCACGCTGAACTCAATACACGTCCACTGCTACTTTGTTGCTTATGTACGTGCCAGTAGTGTTGTACTGCTGTCCAAGTTCTTGCCATTTCAAATTTATATGCTACGGCCGCATGTAGTTTCAGATGCTTGTTATAGCTAATTGCCAGCTTAGTAAGCTATGTTATTTGCATGTTCCAGCAGTGTT…	GAAGAGATACATTGACTTTGTTGTCATTTAAA	AGAGATACATTGACTTTGTTGTCATTTAAC	CAGAAATCTACACAGTGCTGACATCTTAT	A	C	0		No hits found
BS00022294		1B	7.56	0	TTTATGTTATTCCCCATTAGGTTCAGTTAGTGTTAGTTGCTCGCTGTCTGAAGAATCAAATGCGCTGCTGTTTCTATCTGGGCACTGTGGCCGCTACCTGTGTAAAGCCTGCGGATCTGGCACCGCTCCCTGTTCAGTCAGGAAGCTGAATTGCAACCTAATAGACATGTAGTTTGCCTTCGGTTGTGTACTTGTGAACATTCACACCATTCTGTATATTATTTGGTAGCTGTAATTTTCATGAGAAAAATCAGGACACTCACTGAATTTATTTATTTTTGTGTGTGTGAACAAATTTGCAAGTTGAGGTTTTGTCATCACTTAACTGCCGGGGTATGCCAGTGTTAGA[Y]GCAGAGTACCATACACTGGTATGCCATGTGTTGGTGTTTAGTTCATT…	ATACCAGTGTATGGTACTCTGCG	CATACCAGTGTATGGTACTCTGCA	CTGCCGGGGTATGCCAGTGTTA	C	T	0		No hits found
BS00022295		2B	82.86	0	GCCTTCGACGGCGCCGAGGATTTCGCGCGCGAGCAGGTAATCCATCAATTAACGCCGATATGATTTCTTTTGATACGGGATTAACCTCCATTATTTAATTATGTTCCATGCATGGCCTCCAACCAACAAAGAAAGTAACGTAAAACATGCTGCCTCCCTATGGCCATCTAGTTAA[Y]CGAAATTACTGCACAGTAAATCATTTTTAATTGAAAACAATCACGTGCCCCTGCCATGGCGGAGAGTGACAGAACGGACGGAGTAGCATGGCATGCAGCCGAAATTTCTCGTGGAAAGCATCCTTGAAAATTGTGGTGCGCTCGACACGTTATACATGAGGTGGTGGGGTGCGGCACACCGATCTGTCCTGTCCAGCTGTAACCTTTTCTGTATGTAGTGT…	AAAAATGATTTACTGTGCAGTAATTTCGG	AATTAAAAATGATTTACTGTGCAGTAATTTCGA	TGCCTCCCTATGGCCATCTAGTTAA	C	T	0		No hits found
BS00022296					AGCATGGACATGCTGACAAAGGGCAAGATCCGACACAAAATAGCCATGAACATCAAAGACATCAAGAGCCGCATCAAGGAGGTCAGTGAGAGGCGTGAAAGATACAAGGTTGACAGCGTTGTGTCCAAGCCTACAGGCACAAGTACTGATACCCTTCGCCAA[Y]TAGCCTTGTTCAAAAAGGCGACAGAGCTTATTGGCACCAAAGAGAAGAGCCTTGACATAGTTAGGATGCTGACGGAGGGAGAAGAGGTGTTTAAGAAACAGCTGAAGATGATCTCTATTGTTGGTCTTTGGAGGCTTAGGGAAGACGACTATTGCTAACGTGGTGTATGAG	AAGTACTGATACCCTTCGCCAAC	ACAAGTACTGATACCCTTCGCCAAT	CTCTGTCGCCTTTTTGAACAAGGCTA	C	T	283	gb|AAG42168.1|	stripe rust resistance protein Yr10 [Triticum aestivum]
BS00022303		1B	46.27	0	GCCGGATCGAGGCTGCCACAGGCCGCCGTGATGCCTCTAGCACCTCCCCTAGGACGGATCCGGCTGGATCGAGCTGCCCCTAGCTACCTTCCTCCCGGACCTAGCCGGGCCGCAACAGCGCCCACTCCCGCCGCGGTGCCCCCATGGCCGGATCCTGCGCCACCCCGCCCTCTCGCTGCCTCCCACCTGGATCCATGCGCCATAGCCAACCGCCTCCTTCCCCTCGCCGCATGCCGCCTCCACTACTTCCGTTCTCGCTGACCCCAGCCCAAC[R]CAGCACCCGCTATGGCTGGATCCCGCGATGCCTCGTCCGGATCAAGCCGGGCCGCTCACCGCGCGAGCGCAGGTCGGGCAACAACGGCTTGGCAGTATGGCTAACAACGGTGTGCAGTTCGGG…	CCAGCCATAGCGGGTGCTGT	CAGCCATAGCGGGTGCTGC	TTCTCGCTGACCCCAGCCCAA	A	G	0		No hits found
BS00022315		3B	54.23	0	CCTGGGTCGACTTTAATTTTCCAATTTAAAAGGATGTTAAACCATCTCCAGGCTTTGTATAAATTCATCCATCCTAATAAAGAATCCTAAATCAGTTTCATGTTAACTAAACATTTTTATCACCTACTATCCAAGTGTTTTCTTTGTAGTAAACAATATGTCTTGACATTCATTGTTATGTGGATATGTTCGAGTACCCGAAACA[Y]AAAGGGCTTGGTGACGCACGGCTAAGGCTTGAAACCCGGTCACGGACTACGCCTTACGGTGGACCCCCTTTGCTACAATACATGGAAATGCTAATTTCGCTTCGTGCGGGAGGAAAGCGGGATGCCCTATCAGAATAGCAGATGCACTCGATCATTGCGTTGTTTTG	GATATGTTCGAGTACCCGAAACAC	GGATATGTTCGAGTACCCGAAACAT	AGCCTTAGCCGTGCGTCACCAA	C	T	0		No hits found
BS00022325		3A	58.57	0	CGCAGAAATGCAGAATTATGTGCAACACATGGTACTGACGTTATCAATGATTCTTGGCTGGAAACCTGAGAAGCATTTAAGAAAGACATTCAGCTAGCCGGCAGTCGTACACTCGTACTCTGCTACCGGCGAAGGCAGAACATGTACGGCCCGATGCCCGCACCACTGAGATCAATCATGGATGCTCTGAACTTTAGTCCGAACCGTCAGTCAATGGCGTGATCCGACGGTGAAAACACGCCGGGCGACACTGACTGGACCAAATCAATGGGCCGATTCATTCAATCAGCTTTTCGATTGGAAAAAGGGAAAAACATCCATTGACCTGGCCGCAAATCTGCAACGCCATCATTGGTGCTCAGGAACGCCTAAAGCAGCAAGGCACTGCCCAATGGGGGA…	GAAGCATTCCTCCGTCACTCC	GAAGCATTCCTCCGTCACTCG	CTCCTCCAGTTTTGTCTCCATGGAA	C	G	0		No hits found
BS00022330		2B	30.36	0	CTTTCTGATCTAACAAACAGTATTGTTGCCGCAGATGCCTCCCTTGCAGATCAGGCACGTGTAGCATGACTGCCGCCTGTGGTAATTGAGGAAGGAGGCTACGAAGCTCGTCAACGCAGCCG[Y]ATAGTGGAAATTGCAGCAGATGACCCTGGTAAACAGGTGATGGAGCCATGTATTGGCTTTGAGTCATCAGACAGTGATGAGGACATGCAGAGTCGGTATGAACACATAGGCAGGAACCGGTTGAGAATCATGCATCACCAAGGTAATAGACCATCTGGTATAACTTGACCGTTGAAGTAAGGTTTCATACTTTTGACAGGACAAATCTAATTTANNNNNNNGCTAGAGCAACGTGGGCGGGAGTGGCGCCGGTTGAATTCCATTGATGACC	GTCATCTGCTGCAATTTCCACTATG	GGTCATCTGCTGCAATTTCCACTATA	GGTAATTGAGGAAGGAGGCTACGAA	C	T	0		No hits found
BS00022335	Heterozygous in durum breed accessions	2B	83.41	0	CCGCCCCCGCCCCCGCGAGGGGAAGATCGGAACTGAGCGAGGACTGGGGGGATTGCTCAGAGGGAGGC[R]TCGAGATGGGGTTCGAACCACTGGAGTGGTACTGTCAGCCCGTGAAGGATGGGGCGTGGTCTCGCGCTATGGAGAGTGCATTTGGCGCATACACACCCTGTGGCATTGACACCTTGGTGGTGTGCGTCTCGTACCTCGCACTTTTTGGCGTCTGCTTCTATCGGATATGGAGGACGACCAAAGACTACAAGGTGCAGCGGTACAAGATACGCAAGCCGTACTACAACTATCTGCTTGGGCTGCTTGTGGTGTACTGCATAGCGGAGCCACTGTACAAGATCGCCACCGGTACCTCCATCATGAACTTGGATGGCCAGTCTGGCCTTGC…	GGGATTGCTCAGAGGGAGGCA	GCTCAGAGGGAGGCG	CACTCCAGTGGTTCGAACCCCAT	A	G	31	ref|XP_002448550.1|	hypothetical protein SORBIDRAFT_06g028880 [Sorghum bicolor]_x0001_gb|EES12878.1| hypothetical protein SORBIDRAFT_06g028880 [Sorghum bicolor]
BS00022342		1B	108.83	0	ATAGCTATGTGTTGCTTGTCCGCTGCTGTATGTCTCTTAGATGCTGGGTTGTTGTTGCTAATGTGTGATGAAACTGATAATTTGGTTCCTGAATATTGTTATATGATGCCATCATTCAGCAGAGAAGAAACCATGGACTGATTATGAACATTTTTGTCACCGTTCATGTTTTTAAACACTCGTATTGGAGCTAAGTAAGTGTGAG[W]TCAGGCCATTATGCAACACATTAGGATTTCAATTCAAGTTAGCTGCTGGTACATTGAGACAATGAGCCAAGGTTTTTTGGAAGCAGCTGGAGGGGATGTTGCCTTGTGTGTTAGCATTTCCTATTTAGGGCCCAAGGTTAATTCACCTGGCTTTAGTTTATTATATTTTTTCAAATTATGATTTGATATNN…	CGTATTGGAGCTAAGTAAGTGTGAGA	CGTATTGGAGCTAAGTAAGTGTGAGT	CCAGCAGCTAACTTGAATTGAAATCCTAA	A	T	0		No hits found
BS00022343		1B	55.46	0	GCGACATTGATGAAAACTGAAATCACAATGTACGTCATGGCAAGTACCCTGACCTCTGTTCTAATAAAATCATACTATAACAATTTGCATATAGAAAATTATATATATCCACCTGACCTATGTTATAGTAGCATTATATATATGCTTCACTCAGTGTGCGTACAGTTTTTAGAATATAAATTTTCCCATATTTTGAGAAATCATTTCAGGATTGCCAGGAAAAGTTTTGCAAGGAACAACATTGCAAGTAAATCACAGACATATATCTAACTAAAAACCAGTGTTGTTTCCTTCCTGCTCATTTTGATTTGCTTCTAGTATCCAAGTGGCAAAGAGCTGTATGGTCAGTGGCATTTGGTTATCCACTGACCCACAGCTTGTTTAGTTCTCTGATCTAAA…	TTTTTGCTCTAAACATGGTAACCCCT	TTGCTCTAAACATGGTAACCCCC	AATCGAGAGCACCTTCTTGTATGTAAGAA	A	G	0		No hits found
BS00022345		6B	0	49.74	ACCGGTCCGGATTTCCGGGTCGACCCCGCGTCCGATTGTTTTGTGCGATCCCGGAGTGAATGGGCGGACAGAGAAAGGATTTGCCGTTAAACTCGCCGGTGGCGC[S]GGAGCAATCCTCGGTGGCGACGAAGCACAGGGCGAGCAGGCCAGAACCAGCGCTCACATCCTCCCCGCCAGTGCCGTCACATTTGCCGCCGCCGAGAAGATCAAGAAGTACTTGCGCACGCAAGCATCCCCCGTCGCCACCATCGTGTTCCACGGCACCGTCGTCGGACGGTCGCCCCCTTCGCCAAGAATGGCATCCTTCTCCAGCCGCGGCCCGAGCCGGCTCGTCCCGGAGATCCTCAAGCCGGACGTCACGGCCCCCGGCGTGGACATACTGGCTGCCTGGACAGGC…	AAACTCGCCGGTGGCGCC	AAACTCGCCGGTGGCGCG	TGCTTCGTCGCCACCGAGGATT	C	G	500	ref|NP_001145849.1|	hypothetical protein LOC100279360 [Zea mays]_x0001_gb|ACL52723.1| unknown [Zea mays]
BS00022347		3A	0	0	CTGTTGCAGATGAGCCTTTGGTTGTTCCCCTTGATTGTGAATGGATATGGCACTGTCATCGGCTTAACCCGACTCGATACATAAAGGACTGCAAGAGATTATATGGCAGGATGCTGGACTCTAAGAATGTCAGGTCCTCCATTCATGCAAAGTCCAAGGATCAGTCTGAGAAAGTTTGGACTGAGTTATATCCTGGGGAGCCTTTTGAGTTGGAGTACACAAGCCCTTCTGACGATTCTGTTTACGTGGATGATGGAACTGCAGGGGGCATTTCCTATGATTTGATCTCAGCTGTTAAGAGACAGTCTACTTTCGTCTACCAGGTTGGAACACCAAACATGCATGATCGCCGTTTTCTTGAAGACGCTTTAGCTCGGTACAAAGGCTTTTTGTATCTGA…	GATGGCGGCAGGTTGGATATTTC	GATGGCGGCAGGTTGGATATTTT	TCCGATGCTCTTCCCTGTTTTCGTA	C	T	118	gb|AAV65330.1|	pg1 [Hordeum vulgare]
BS00022350	Heterozygous in durum breed accessions	2B	82.33	0	GGATGAGGACGACAATCAGGGCATCCATGGTCGAGAGCTCGGCTGCTTGGATGAAGCGTTCTGTTACCGTTAGGCCAAAGGATGTGCTTCACTCTATTCTTGCTGAAGCTGGTTTACCCTAAGTGGAGTACAAGACCTACGCATCTTACCATGGTTGTGTCGGGGCTACTATTTACTTATGGCCATCGCAGTCGCGCTCGTTTGCGGCATCAATGCATATGGAGATCCATGGTGAACCAGTTGTGGATGTTGCTGTGGCCATGCAGAATGCTGCTACTCGGTGCTTGGAGCTTCTTCAAGACACCATGAGTATTGGATTTGATTGCCCTCAAATGCAAAAGATTAAGACCGAGATGAAGTACCTTTCAAGCAGTGTCGCTGAGAAGAATCAAAATATAA…	GCCAAGGGCCTTGACCTGG	GCCAAGGGCCTTGACCTGC	TAAAGGATCTGAAGACTAAGGTGGAGAAA	C	G	0		No hits found
BS00022351		1A	0	74.92	CACTGATTATATATTGCATAGTTTCAAGCCCGTTTTCACTAGTCAGGCCCACACGTCAGGGCTGACCTGGCAAAAATGTCGGGCACGTTGACTTCATTTACCCCTCTTTTTTCTCGTGTCCCACACCTCTCTCTCTTGGGCATTATGACAACGAAACTACTTGTAGCAGTGCTCTTATGACAAACACCTTGCCTGCATCTCAAGCATGACGGACCAGCTGAGAGCTGACCTGTGAGATGACGAACCATAGAAGATGTTGCATAATTTAATTCTTTTACTAGAGCAACATCTAAAGCTCCATTGACAACCATCGTAGTACTTCCATTCATAATTATGACCTTTATTGTGTTCCT[W]GGGGGTCGAGACTCTCCCAATTGCCTACACGAGGCTTCCATTA…	CATTCATAATTATGACCTTTATTGTGTTCCTA	CATTCATAATTATGACCTTTATTGTGTTCCTT	GAATAATGGAAGCCTCGTGTAGGCAA	A	T	41	gb|AAZ91463.1|	delta-1-pyrroline-5-carboxylate dehydrogenase [Triticum turgidum]
BS00022353	Heterozygous in durum breed accessions				ATCCGTCACTGAGAGTATCGAGGCCGTGAAGATGTCAAAACATGCCGGTTGGGGTGTGATGACCAGTCACAGGAGTGGTGAGACTGAGGACACATTCATTGCTGATTTGGCTGTCGGTTTGTCCACGGGTCAGATCAAGACTGGGGCTCCCTGCCGCTCAGAGCGGCTTGCCAAGTACAACCAGCTTCTGAGGATCGAGGAGGAGCTGGGCGCTGCCGCTGTGTATGCCGGCCTCAAGTTCCGCGCACCGGTGGAGCCATACTAGATGGGATCTGCATCTGAGACACCACCACTCTGCACTTGTTTTTG[Y]GAAAGTGGGCGTGTGTCTTAACTCGCGGAATGAACTATGGTTGAAGCTCTTAGGACTTGTCGAGCAATAATGTACCGCATGTTGCTG…	GTTAAGACACACGCCCACTTTCG	AGTTAAGACACACGCCCACTTTCA	AGACACCACCACTCTGCACTTGTTT	C	T	500	gb|EEC74867.1|	hypothetical protein OsI_10758 [Oryza sativa Indica Group]
BS00022358	Heterozygous in durum breed accessions	5A	0	63.44	AAATTTACCACTGCATCGTTGCATGAGAATTATTCCTCATGACCAAAACAGTGGAGCANNNNNNNATAGCAGTCCTTCAGAAACTCTCTCCGCTGAATGAGAGTCCGGTGGTAGAAGTGATGAAAGGTGAGCACAGTACCTCGAAAGACAAGGCTTTGAAATG[Y]TCTAATGGTCAGGGATCAGATAAGGTGCCGGCTGAAGAAATTTCAGTTCAGCAGCCAGGGGTTGATGATAGCCATGTTCTCGTTGAGCAACAAAACAGAGACATGGATGCTGAAATTTCAAAAGATAGAAGCTCTGAGGAAGCTAAGGTGATTGCTGGTGAGGT	CGAAAGACAAGGCTTTGAAATGC	CCTCGAAAGACAAGGCTTTGAAATGT	GCACCTTATCTGATCCCTGACCATT	C	T	4	gb|EEC84738.1|	hypothetical protein OsI_31727 [Oryza sativa Indica Group]
BS00022359					GCATGATCCACTGTTTTCTCATTATTATTTTTATAACCAAATATGAATTATTTTCTACACACCAAACAATCGGCACAGCCGCGCTGTACATGATCCACAAGCCCAAAATGTACATACAGAAGCTTTTGTGCTGTAACACTACAGACAACGGAGCACATCTTTACTGTTACACACCAGAAATCACACTGCCTCTCTACAGTTACACACAAGTTTTGATAGTATGAACATTGGACACCACAAAAGAAGATGGCACACACATGCACTAGTTCCCCAACCATTCGAAGCAACGGCAAAGGCCCCAGCAAAACTTCGAAGGATAGTCCCGTATGAAAACATCCCTGCCGTAGCCGACAACGTAGAAGCTA[R]AAGACCGCTTACGGTGAGACATTGTTACACG…	AATGTCTCACCGTAAGCGGTCTTT	GTCTCACCGTAAGCGGTCTTC	CTGCCGTAGCCGACAACGTAGAA	A	G	50	ref|XP_002489146.1|	hypothetical protein SORBIDRAFT_0019s004610 [Sorghum bicolor]_x0001_gb|EES20390.1| hypothetical protein SORBIDRAFT_0019s004610 [Sorghum bicolor]
BS00022361	Heterozygous in durum breed accessions	1A	19.54	0	CCCCCCNTTGAACTCTCATTTCTTCTCTGCATCTAGCAGATCAAGATGCGGAGGGAAATCTTAAATATTGCAAAAAATAAAGGAAACCACAAGTTAATCGGCATTATTCGGGCGACAACAGGTCGAATCACGCGGCCTTAGTGCAGCTGCGCTGGCAGAAGTTTGCGACGCGGTCCTTGCACTGGAAGCTGTCACGGCCGGCGACA[S]TGGTCTTGTCGCAGGTCTTGCAGGCCGGGTTGCAGCCGCTGGGCGACGCGTCCATGCATGTGCACCTGGGCGGGATGGACCTGGTGCAGGTGCCGCAGTTGTTGCAGCACGGCGACGCGCTTGGGGTCGCACCTTGGCCTTTGGTAAGGGGCAGAGCTGCTGCGAGGACGACGACGATGGCCAGCGCGGC…	CAAGACCTGCGACAAGACCAG	CAAGACCTGCGACAAGACCAC	GACGCGGTCCTTGCACTGGAA	C	G	68	gb|ABX84381.1|	Bowman-Birk trypsin inhibitor-like protein [Triticum aestivum]
BS00022363		4B	65.42	0	GGTGAAGAGAATACATCTGTCCCAGTCCCAGCCGAGGAGCAAAAACTGGTTGAGGACCAC[R]ATAAAGCTTTTTTGGAATCAATGTCAGATGATCTTCGAACGACAGATGTGCTGGATGGCTTCATGGAGCTGCTGAAGGCAATAAACGGCAATTTAAATGATTTGAAGAAGCTGCAGCAAAAA	AGCAAAAACTGGTTGAGGACCACA	GCAAAAACTGGTTGAGGACCACG	GTTCGAAGATCATCTGACATTGATTCCAA	A	G	7	ref|NP_001048937.1|	Os03g0143300 [Oryza sativa (japonica cultivar-group)]
BS00022364		4B	65.42	0	ATCTTATTGCGCTGGTGCAGATTTTACTCATGCAATATCGCCAGTTTTGGACGTGGTGTTTCTGTAGGGGTTCCAAGTTGACTCAAGAGACGAG[R]CCCGTGTTGTGTCGGTTGTTGCGTAGGAGGACAAATTGAAGGGTCCTCCGTATATTGGTATACTTCACTATTATTAGTCTCCCGTGTTGAATTTGAATGAATGAAATGGTGAAGTTGGGCGT	TCCAAGTTGACTCAAGAGACGAGA	CCAAGTTGACTCAAGAGACGAGG	CCTCCTACGCAACAACCGACACAA	A	G	0		No hits found
BS00022366		4B	110.34	0	CATGACACGCGCGCCCGAACCCACTGGTTCCCCGAGCGTCGACAGCGCCATCCTGCATGCCGAGGAGGTGCGCCAGCAGGTCGTCCTCGCGGTCCGCGGGGTCAGTGAGCTAGCCCAAAAACATAGGCTGGAGGAGGCGCGCTACGAGCTGAATGATGCAAAGAAAGCTGTGGAGAAGATCATGCTGAACGACGGCCAGAATATGGTGAGCGTTCTCCGCGCCGAGTTGCTGCAGCTGATCAAGCTCACGCAGTCCATGGAGCTCTACAAGGAGCAGGGCCGCCCCTACGTCCTCGGAACGGAGACGTCACACAGCGCACAGCGTGCCGCAGGCCATGGAGACACGGTAGCCGTCAGCCTCTACGACACTCCACGCATGATCACCTACCTCCAGCAGGC…	GTTGGTGTGGCTGTGGACGAT	GTTGGTGTGGCTGTGGACGAC	TATGAAGGCATTGCAAGCAATCCAGAAT	A	G	27	ref|NP_001066680.1|	Os12g0431700 [Oryza sativa (japonica cultivar-group)]_x0001_gb|ABA97675.1| von Willebrand factor type A domain containing protein. expressed [Oryza sativa (japonica cultivar-group)]_x0001_dbj|BAF29699.1| Os12g0431700 [Oryza sativa Japonica Group]_x0001_gb|EAY82938.1| hypothetical protein OsI_38156 [Oryza sativa Indica Group]_x0001_gb|EAZ20325.1| hypothetical protein OsJ_35934 [Oryza sativa Japoni…
BS00022368					GTAGAAGTTTCATTCAGAGACCCACCGGACGCGGAGAGGGGGAGGAAGAGAGAGGGGAGTGGTCTTTAAGACAGATAGATACAGCAGAAAT[Y]CCACTGCACCACGAAAGAAGGACTTCTTCCCTTGTTCCTCGCCCAGTCTCCTTGTTCCTCCAAGCCAAGAAACTGCTCTGTCTGTGAGAAAAGCGAGCGGGCGATCGGCCATGGGGAAGATGTGCTGCAGCCAGGAGGAGGAGGAGGCGGGGTTCAACCTGCTGCCGCTGGTGATGGCCGCCTTCGTCATCATGCTGCTGTTCGTCGTCTGCTCGCCGCAGCCCCGGCGCAGGCGCTGCGTCGTCGTCCCGTGCTACTGACGTGGCATCATGGTGGTGGTGCGGTGGTGGGAGCCTCGACCTCGA…	TCTTTCGTGGTGCAGTGGG	CCTTCTTTCGTGGTGCAGTGGA	GGTCTTTAAGACAGATAGATACAGCAGAA	C	T	0		No hits found
BS00022369					CTGAAATCCAAACACATACTCCTCCAGAATGTTCCCTTCTACCTCTGCCACGNNNNNNNNNNNNNNNNNNNNNNNNNNNNNNNNNNNNNNNNNNNNNNNNNNNNNNNNNNNNNNNNNNNNNNNNNNNNNNNNNNNNNNNNNNAAGGCGGTGCGGGTCGTGGTGAAGGGCCGCGTGCAGGGCGTCTTCTTCCGCGACTGGACGGTGGAGACGGCCCGCGCGCTCGGGCTCGCCGGCTGGGTCCGCAACCGCCACGACGGCACCGTGGAGGCCCTCCTGTCCGGCGAACCCGCCAGGGTCGACGAGATGGTCTCCCGG[Y]GCCTTCCCGTAGGGCCTCCCGCCGCCGCCGTCACCGCGGTGCTGCCTTCCCCAGCCGATCCGCTCGACCCTTCCGAGGGC…	GACGAGATGGTCTCCCGGC	CGACGAGATGGTCTCCCGGT	GCGGGAGGCCCTACGGGAA	C	T	38	gb|EAZ36558.1|	hypothetical protein OsJ_20896 [Oryza sativa Japonica Group]
BS00022370		6B	53.29	0	AAAGCATTCATACGATTAGTATTAACATAGGGAGTACTTTTGTCCATATCATAGAGAATGTCATTCATGTCTCCCATACAAACTACATGCTTGCTGACATTATCATACACAAAAGATGCCACTATCTCCCAAATCTGGTTTGTTTGGCGATGGTATGGATCTCCATATATGCAAACCAGAACAAACTCCTCCTTACTGGCTATACTAAGAACAGTAGCTAAGGTAACATAGAAATTAGAAGTATGTACATTCACTTGTAGATCATCACTCCACATCAGCCAAAGTCCTCCAGAGCGCCCCTTGGAAGGAACTACAACACTTGGCTTTTGTGGCGTGAATCAGTCTTGCCAGGTAGCACATCTTCTCACT[R]CCGAGACCCTAGCCCATGCCTCGACAG…	CCAGGTAGCACATCTTCTCACTA	CCAGGTAGCACATCTTCTCACTG	GGAACTGTCGAGGCATGGGCTA	A	G	17	ref|XP_002466325.1|	hypothetical protein SORBIDRAFT_01g005663 [Sorghum bicolor]_x0001_gb|EER93323.1| hypothetical protein SORBIDRAFT_01g005663 [Sorghum bicolor]
BS00022371	Heterozygous in durum breed accessions				TCACTTGAGGATTTTTGTCTTTCTGTTACTACATCGACTCCTCTTTTGTCTAACAACTCATGTGCTATTGGTATTTCTTGAGATTTGGTGAAAGCAATAGCTCAACAAACATATTGGTATTGACGCTTATATGAGATAATAGGTA[Y]AAGATCAGGTTGCTCTTCGGTATGTGCCTTCGGAGCTTCAGTTGGAGGCCTTGGGAATAGATCAGGATATTTCCCTCGTAAAAGCTGCACTGATCGCTGCTAAGGCACAGGGTGCTGATGACGTCGCTGACAACGAAGGCAAGGGCATCATGCTATTTGTCAGTACAAGGGGAGCGAAGAGAATGGCGAGGACTGTGGCTGATTTACTGAAGGAAGCTGTACGTGATGGTTTATTTCTACGGTGATTGTTT…	ATACCGAAGAGCAACCTGATCTTG	CATACCGAAGAGCAACCTGATCTTA	GGTATTGACGCTTATATGAGATAATAGGTA	C	T	0		No hits found
BS00022372		6A	0	2.57	GCAGAGTCCGCGGAGGCGTTGGCATACATGCACTCGTCGGCCTCGCCGCCGATCCTCCATGGAGATGTCAAGACCGCCAACATCCTCCTCGACAACAATCTCACCGCCAAAGTCTCGGACTTTGGGGCATCGAAGCTGGCGCCGAGCGATGAGGTCCAAATCGCAACACTGGTGCAGGGCACTTGCGGGTACCTGGACCCAGAGTACCTCATGACATGCCAGCTAACAGACAAAAGTGACGTGTACAGCTTCGGCGTCGTGTTGCTGGAGCTCTTGACTGGAAAGAAAGCGATATG[Y]TTCAGTGGGCCGGAGGATAGGAGCCTCGTGTCGCGCTTCATAGCGGCCGTGAAAGCCGGCACGCATGAGAAGCTCCTGGACGTCCAGGTGAGGAAGGAAA…	TGACTGGAAAGAAAGCGATATGC	CTTGACTGGAAAGAAAGCGATATGT	TCCTATCCTCCGGCCCACTGAA	C	T	500	gb|ACR34633.1|	unknown [Zea mays]
BS00022374		2B	0	14.34	TTGTTGACATAGGGCGGCGGTGGAAGCCGAACCCAGTCCCAGGTCTCCTCGCCAAACATGAGTGCCTCGAAGTTGAAGGAGTTGCGGCTCGTGACAAATCTGTCGAGGACGTAGAGAGCATCGGCGCGATTGGGGGTTTCCACGTTGGTGCGGGTGATGGAGAAAGAAACAGGGCTGTCAACCTTGGGTTCGTTAAGGCAGGGAGCCGGCATGACAGAGAGGCCAGCGGCATCACAGAGCACGGTGTGGCCAGCGGCGTCCATGCAGAGCATCTTGCTATCGCCGCCGCTGCGTCGTCCATAGAAGGGCAGGAAATTGAGCCTCTTGTCATCCGAGCGGTATGCTTCGAACCTGAGCCTGGACGTAGGCATTCGCCAGATGCACTCCATATCGAACCTT…	AGAAGAGGTGTTCCTTGGCGTC	AGAAGAGGTGTTCCTTGGCGTT	CAGCTTGTATACGGTCAGTCGCAT	C	T	13	gb|ABA91171.1|	hypothetical protein LOC_Os11g02230 [Oryza sativa (japonica cultivar-group)]_x0001_gb|EAY79702.1| hypothetical protein OsI_34851 [Oryza sativa Indica Group]
BS00022375		1B	45.19	0	ACGAACACCACCTTACAAGCAGTGACACAACGTTTCCCAGTT[R]AGGTTGTAGTAGCAAGGCAGGCAGAGAGAGCAATGGCTTCCGGTCAGCAGGAGAGGTCGCAGCTGGACCGCAAGGCCCGCGAGGGCGAGACCGTCGTCCCCGGTGGCACCGGCGGCAAGTCCCTCGAGGCGCAGGAGAACCTCGCCGAAGGGCGCAGCCGTGGCGGGCAGACTCGCAGGGAGCAGATGGGGGAGGAGGGGTACAGCCAGATGGGGCGCAAGGGCGGGCTGAGCACCAACGACGAGTCCGGCGGCGACCGCGCCGCCAGGGAGGGCATCGACATCGACGAGTCCAAGTTCAAGACCAAGTCCTAGATGATCTGTTACCCTAGCAAGCAAGACGAATCTCCTTAGG…	GCCTGCCTTGCTACTACAACCTT	CCTGCCTTGCTACTACAACCTC	AGCAGTGACACAACGTTTCCCAGTT	A	G	75	sp|P04568.1|EM1_WHEAT	RecName: Full=Em protein_x0001_emb|CAA68322.1| unnamed protein product [Triticum aestivum]_x0001_emb|CAA65308.1| Em protein [Triticum aestivum]
BS00022380					AAGAATGAATCAAAGTTTTAAATATCAGGCTATGACAAATAGCGGCAAGCCTCGTCATATAAATTTTCTAATACAAGCAAGTGTAAGGGCGTATTCTTACAAATAAATCTAAACATTCTTTGGAAGGAATAACTAAATGGAGCTAAAATTTAAAGATGCTAGCTTAAAGTGGTAACTCCAACGTAGGCAATCTTTTATGCTAGTAGAACGTAACGGTCACGTTGCCACAGCTCAGAACAGAAG[R]AGGAGAAATCCAATCACCCATTCACCCATTAGGTCGAACATGATAGTTATTTTTCAAGCTCCACAGCAGGTGCTGTCCTTGGATGGCCATCACGCAGCTGGGTCTCGAGGTCTATCTTGATATCATCAGTGCCACCCTTCAACAAGACTTGTT…	TGCCACAGCTCAGAACAGAAGA	GCCACAGCTCAGAACAGAAGG	CCTAATGGGTGAATGGGTGATTGGAT	A	G	1	ref|XP_002450620.1|	hypothetical protein SORBIDRAFT_05g008310 [Sorghum bicolor]_x0001_gb|EES09608.1| hypothetical protein SORBIDRAFT_05g008310 [Sorghum bicolor]
BS00022390	Heterozygous in durum breed accessions	7B	24.43	0	ATGATTCGAGAGCAAGATGGGGGGTGCACTCTGCACACATAAGGATGTGACATGGACATGGACACGGTCACGGAGGAGCAGT[W]CAAGCAGACCCACACAGAACTCTTGACCCGGAGAAGCACGCAGGATAAGCTCTAGCAGAGGCTCTGCATGTTTTCTGAATCATCTGTTCCCTGAACCTTACGAAACCGCTGAAGAAAACAGGAGCAATATCCGTCGGTATGGAGGGCAAGTCCTTGGTGCTTTTGGCAGTCTGCATGAGCTTGTGGAACAAGAAATGGAGAATTGCTATGGAGGAGGCTACCTGACTTGATGCTGGAACTGGTGACCGGTATTGGCGGAGCAATTTTCCAAACAGATGTTTCTCCCGATGAACAAGATTCTTCCTTGAACACAC…	CACGGTCACGGAGGAGCAGTA	CACGGTCACGGAGGAGCAGTT	TCAAGAGTTCTGTGTGGGTCTGCTT	A	T	0		No hits found
BS00022392	Heterozygous in durum breed accessions	1B	67.52	0	NNNNNNNNNNNNNNNNNNNNNNNNNNNNCTATAGCCTTAATCAGAACAGTATATTAAGTGATGATGTACTGCATTTGTTTTTCCTTTTCAAATTACAATTCAACAGAGCAATCAAAAGAATTAGCCAAATCCAATTACAGTTACAACATTTACCATACCCCTCACGCTCACATCCTTGTGCCCTTCCGTTTGAAACCAAAAAG[W]GCAAAGGAAGGGCCCTCCAGTAGTTACACAAGTTAACACAACCAAACTACTTATCAAACAGCTGTAGACATGGTAGTTTCCAAAACATTTCACCACGAAACAACAAGTCAAAATCAGTGCTATGTAATCTGTATGTAGTATTTCTGCGAGCTCAGGTTAAGCATGACATCCTTCTCCTGTGCTGATGCAGGGG…	GCCCTTCCGTTTGAAACCAAAAAGA	GCCCTTCCGTTTGAAACCAAAAAGT	TAACTACTGGAGGGCCCTTCCTTT	A	T	5	ref|XP_002451199.1|	hypothetical protein SORBIDRAFT_05g025710 [Sorghum bicolor]_x0001_gb|EES10187.1| hypothetical protein SORBIDRAFT_05g025710 [Sorghum bicolor]
BS00022400		5B	181.04	0	GGTCGCTTCCCCTCCCCGGCAAGATTCTTCAACTTTGATGGCGCCCGTCTACAGAGAGTTTACCCCTGCGCATGAAGCTTCAACAAAGAGGTTGAGCAAAAAGGGGTAAGGCAAAAGCAGCAGCCAAAGGAAAGATGGTCCAGGCCTCCACCAGAAATTTTGAAAATCAACACGTACAACGCTTTCCTGAAAGAAAGAAAAATTCTGGAGGTTGGGGCTATGCCATCAGAGAAGCATGACTGTGGTATGGCGATGGCAGGTGGTGCAGGTGATCTGGAGCAAGTCTCAGATGCGCTTCGTTCAGAGGATTTGGGGATGTTTTATGCCATAAGGACATCCATCCAAATGTGTTGTAATCAAGAGATGGTGGAAACTGACTCTGTAACTGAAGGATGCGGT…	AGTTGCGTTGTTCGCTTCAGTGATA	GCGTTGTTCGCTTCAGTGATG	GACTGGGGACACGACAGAATAGATA	A	G	0		No hits found
BS00022404		7A	13.18	0	AATACAATGCAGAAACTACAATGCAGTTATTTTACTGCCTCGTGGGAAATTTCACCGAGGAACATAGTTCATCGAAAGGCGAGTGAGCGAGCGGTAAAGCCCCCCAAAGTTGCTCACGGAAACTGAAATTCGAGNNNNNNNTAGTATACCCTGACTTTAAAGTCCCTTTTATTAGGAACTTCAAAACCCTAGAAAAGAAACTTTGGCTGCATGGTGGAAGCAAAACGCTGGTCGAGCTTGCGCCGCAGCGCATTCAGGGGT[Y]CTTGACGATGAAGTTCTGGCGGCTGATGGGGTTCATGACGACCGGCGGCCCGGCGACACGGGGCCAGGCCTGGAACTTGGCGTCCGTGGCCTGAAACCACTCCTTGTCTGTCGCCGTCTTGCACACAGTGCCTCC…	CGCCAGAACTTCATCGTCAAGG	CCGCCAGAACTTCATCGTCAAGA	GAGCTTGCGCCGCAGCGCAT	C	T	34	ref|NP_001056609.1|	Os06g0115100 [Oryza sativa (japonica cultivar-group)]_x0001_dbj|BAA92734.1| ozone-responsive stress-related protein-like [Oryza sativa Japonica Group]_x0001_dbj|BAC22201.1| ozone-responsive stress-related protein-like [Oryza sativa Japonica Group]_x0001_dbj|BAF18523.1| Os06g0115100 [Oryza sativa Japonica Group]_x0001_gb|EAY99407.1| hypothetical protein OsI_21378 [Oryza sativa Indica Group]_x0001_…
BS00022409		2A	0	83.42	CTTTATTAGCCTTACAACTTACAAGCGCACGAGACAACACCCATAAAACTC[K]ATCAGGTAGAGTTAATTAACATAGCAAGACACGATAGCAAGAACATTGTAACAAACTGAAACATCAGCAGGCCGCACAACATCTTGAGGCCATGTGACACCACACGGCCGTTATGTATGGCTTTACCGTACGTAGAGGCTAGCAACCTCTACTACATACCATCCATGTTGACCTGCCCGCCTGACCCTCCTGATACAACCGGGTGATTTCTGGACCTGATCTCGACAACTTCCTCCGTCCGAAAAACCTCCGTAGTTGCCAACTTGCTGTGCTTCTGTAGGTCCTTGTCGTCCTCGGCGCGGGCGCTGTAACCGGTGACGCGCTGGACGAGGTCGTAGAACACGT…	TGCTATGTTAATTAACTCTACCTGATC	CTTGCTATGTTAATTAACTCTACCTGATA	AAGCGCACGAGACAACACCCATAAA	G	T	0		No hits found
BS00022411		1B	78.42	8.48	CAAGACCCAAACCCTAGCCGGCGGCGCCATGGAGGTGGGCGGCGACTCTCAGGCCCGCGGCGACCGCGCGCCCCAGATCAGCGACGACGAAGACGAGATCATCTACTACTGCGCGTTCTCTGAGCCCGAGTCTGACTCCGACGCGCCCCGCCCCAGGCCCGACTACAACAAGCCCATCCAGTTCGTCCCCGCTCGCACGGTGTTCCAGCAGCCGGACGGAGAGATGAAGCAGGTGCTGGAGCGGGCGCACGCGAAGGCCGAGCGCCGCCGCCAGCGTGAGTTGGCCGCCGCGGCGGAGGGGATCGTCAAGCGGCCCAAGATCACCATCCGCCGCTCCTTCGCGGGGGCTCAGCGCCTCAAGGGACCCCAGATCCCCCGTCTCTACGGTCATATCAAGAA…	TTATCTGTATGCATCTATGACTATCTAG	GTTTATCTGTATGCATCTATGACTATCTAT	GGCATTGTTTTGCCTTATAGGAGATACAA	G	T	0		No hits found
BS00022413	Heterozygous in durum breed accessions	4B	75.58	0	GTGCATTTTCACGGTCCTTGCTTGCCCCGTTGAGAGTCTTCTCGTGCCTCACGNNNNNNNNNNNNNNNNNNNNNNNNNNCGGTGGTTCTGCCGTCCGGCGTGAGGATGGGTTAGGTGGTTGGCCTCCTGTTCATAGTAGTTTTAGGTTTAGTAGTACTGTGAGACTTGCCTCCGTGGCATTTGGCTTTATGCCGTTTTGGATCTCTCCATCGACGCGTCCGGGCAGCGTCTGGTGGTCTCCGGCTGCCTCCCAGGCTTGTCGTCCATGGTGGACGGAGGCAGTTGGGAGTGGATCTGGCACGAGCTCTCTTCCCCTAATAAGCC[Y]GAGGTCTTCTTAGATATCGAGGATTGCCCTCTGCAGCAGCTTGCTCTTTCAGGTCACTTGGGTCGTGGATGA…	ATCCTCGATATCTAAGAAGACCTCG	AATCCTCGATATCTAAGAAGACCTCA	GGCACGAGCTCTCTTCCCCTAA	C	T	0		No hits found
BS00022421		2B	0	14.34	CAATGATTCATCCAGTCCGTCATCATCATCATCATGCATCCTCCGGTCGATCGAGTAATTCTAAATTATCACTTCTTCCTGCACGTACCATCCATGGATTGAAATCATA[S]GATGCTGCTGCGGTGCGGCCTCCATGATATCGATCCATGGATCTCTTGTTCATGTGACATGAGATTGGTCAATGCATCGATCGCGCATGATCAACATAGAGGATTACCTGCCGGCAGGGGAGAGTTAGGTACGGTGGAGGTGGAGGAAGATTGGTGGAGTATATATGCTGAGCTGCTGGCAAGGTGAATTATTAGTAGGTGAGAAAAGATTGGGTGTAGTATGCATTTGTATAGGTTGGGGACACATTGGAACCACACCAGAAAATACAAAGGTAATTAATTGTAAC…	GTACCATCCATGGATTGAAATCATAC	GTACCATCCATGGATTGAAATCATAG	GGCCGCACCGCAGCAGCAT	C	G	0		No hits found
BS00022422		2B	0	2.41	ACTTGAAGAGCATGTTCAGGTGGTCGGATGCTGAGGTGGGCATTGATGTTTCTAGGGCTCCAAGGGTGCTTGTGATGTCCAAGGACTTTCTGCGCAGCAAGTCAGAGTTTCTCATCTCCGAGGTGGGATTGGAGCCGGCCTACATTGCTCAAAGGCCGGCAATTCTCACTCTTAGCCTAGATGGCCGTCTTAGGCCCCGACACTACATTATGAAGTTTCTCAAGGATAATGGATTACTGGAGAATGATCGGAGCTACTATGTCGCAGTCGTAGTGAG[Y]GATAACGATTTCATGAAGAAGTACATATGCCCTTACCAGGAAGCTGTGCCGCACCTCGCTCAAGACTATGCTGCTGCTTGCAAAGGGGAAGTGCCGACTATTTTCAGATTCACATGAGC…	ATGTCGCAGTCGTAGTGAGC	ACTATGTCGCAGTCGTAGTGAGT	GGGCATATGTACTTCTTCATGAAATCGTT	C	T	147	ref|NP_001132554.1|	hypothetical protein LOC100194019 [Zea mays]_x0001_gb|ACF81441.1| unknown [Zea mays]_x0001_gb|ACG38629.1| mTERF family protein [Zea mays]
BS00022426		1A	0	54.79	TTTTNTTTTTATCAGATAACTGTGGCTGAAGTATATTTGATTGTTGGTCGTTGAAATATTGGCACTATTGAGACAAGCAAACATACTAGCATACATCTTTATTCCCTTGAGGAAATATTGAGAGAAGCTAAGACTAGTCACAAACACAAACTAAACTCTCGAATCAAGCCTCTTGTGGCCTGAAGAGAAAACTCATCGCCAGCCAGCCTCACCTCTCCGGCACCGGCCCAGCCGCCGCCGCCGCCGTGGAAGATGCGCACGGATGCACCCTGCCGGCGGCGGCCCATGAGTCGCAGTTTTTCTTGCTGATCTTGTCTTCTTCACCGATACTCTTGTTCTTGTTCTTCACGGTCGAGTTGTTGGCGGCT[Y]CTTGTTGGCTGATCCTCTGCCGGACCTT…	GCAGAGGATCAGCCAACAAGG	GGCAGAGGATCAGCCAACAAGA	GTTCTTGTTCTTCACGGTCGAGTTGTT	C	T	0		No hits found
BS00022427		7A	159.74	89.58	CACACCGCGTGCCGAGAAGAAACCATTAGCCAGAGTCAGAGTTCAGCAACACTCCTTCACTAAACCTTGCTCACTTCCAACGATCATTAGCCAGAGTGAGAGAGTGTTGAAGAAAAGATGAAGCTTATGGGGAGGAGCCAGAGGAGAGGAGGAGGCTTGAGCAAGACCTTGAAGCAGCACAAGGCCAGGCTCTACATCATCAAGCGCTGCGTCGTCATGCTCCTGCGGTGGCACGACTGACTCCCTCCCTCCCTCCTTCCATTCCATGGATGGTGTCTGAAGCGAAGATTTCTTTTTCTGATTCTGAATCTGTGATTTGATCGTGCTTGCCAGAATGGTGTCGGCCGGCGAAGGTTGTACATACAAAAGAGGCCAGCTAATTATAGAAGTAGAAGTAGC…	GACTGGATGTGGTGAATCAACGAAT	ACTGGATGTGGTGAATCAACGAAC	GCAGCAAAGCAATAGGGCTAGGATA	A	G	2	gb|ACG39256.1|	hypothetical protein [Zea mays]
BS00022431					TCCTTGGAGCCTTGCTCCAGCGTCAATGAAAGGATCCAGTACAGTAGGGGGGAAGGGGTTTCTCGTGCCAGGCACCTTGGCATCTTTTGCTGTGCCGTGGTGCTGTTTGGCATTGGCCACAATAGCTAC[R]GCGAGCTCCTTTGCTTCCTCTGCTCGCCTCTTATTGCTCTGATAGATGGTTACAATTTGGTTAGCAAGGTGTTGTAGGTCGATGGAGGCTATGGTCCCTGTGATGTGTCTGGGGTTCATGCGAATTGTTGGTTATGTTGCTAGTGCTACAATCTGGTTGGTTATGTTTGCTCTGCTGGGTTTAGGATGTCTAAGTGAGCTAGTTTCCACTGCTCTAATCATATAGGCATAGTACATGATTACTAGCAATTCTCTTCTGGTGTAGGTG…	TTGGCATTGGCCACAATAGCTACA	GGCATTGGCCACAATAGCTACG	ATAAGAGGCGAGCAGAGGAAGCAAA	A	G	0		No hits found
BS00022432		1A	0	60.56	GCCCATAAGAAAGTCAGAGATGCAGTATATGGTGGTTCATTTTCGGAGTAGGAATACAGGTCCTACAAAACTGAAGCTTCAAC[Y]GCTGAAAGCCTCAACAGGCGAAGGCTATCCTACGGTCAGGTGAACAACCTCTAGAGACAAAGCTGCGCCCTTCATCACCTCGTGTGTAGAGGTTCATTTTAGTACAGTCAAGCTTTGTGCAGTAGATGTCGCTGCAGTTTGGGTTGTTTACAGATTTCCGACCAGAGTTTGCCTCGTCTCATAATTTCATCGCGCTGGTATCTTAAATCGTGTCAGCACAGATGTGTCTTTTCTGTTAATATTGCTGAATCTTTGCGAGTAGAACGTCCGCAGCTGTTTGTCGAGTGGGTGCTGATGTCCTGAAACTGTGGGT…	CGCCTGTTGAGGCTTTCAGCG	CGCCTGTTGAGGCTTTCAGCA	ATACAGGTCCTACAAAACTGAAGCTTCAA	C	T	0		No hits found
BS00022437		6B	125.68	0	AAGCATATACAAAGTTTTCTACAGGAATGTGCCTTAAAAAAGGTACTAGCTTAAGCACTTGTTTACTCCTTGATTGACTCCAGTAATGCAGCGTGCATGAATTCGTACAAAAGTTCCACATAGGATTCAGTTTAACTACAAGCATTGTACTGCACTGGTGGTGTAATTGCAGCTCTTCTTGTCTGTGTTGATTGTGCTCTCTTTGTCTTTGTTCGATAATGTAGCAGTTTCTTGCAGGGCAACTCTTTGTAGAGCTTCCAAGCTGTCATTCAGAAAATGTGTGTTTCTTTCTGAATGATACGTAGCTATTCAAATCTATC[K]TTGTGTTTGGCTGTTTCTCCGGGCGTCCCTTGATAACTGCTGGATGCTTCAGCCTTCAGTTACAGATTAGTTAGTG…	GAATGATACGTAGCTATTCAAATCTATCG	GAATGATACGTAGCTATTCAAATCTATCT	GACGCCCGGAGAAACAGCCAAA	G	T	0		No hits found
BS00022438					GAAGCGCACCATCGGGTCCTCGCTGTCGGTTGCCAAGTACTGCGCGAAGAAGCTGCCGGCAAAGTGCGCGGTGCTCGCCGTCAATGGCGGCAAGATCGTCTACCGTAGAGAATCGAATGCTCACTCCGGCAAGGTGTCGGCGGAGGTTCCTGCCTGTGGTGATGATGAGATGTACTGTGTGCTACCGTTCGGTGCCCGTCAGCAGGGTGAAGAAGAGAGTGAGTTGCCTTGTGATGAACCGAGCAAAGATGGCGACGCCGCCGACGAAGAACAACATGATGTTGGTGCAAAGGGCAGTCAGCCAGAGGAAGAACAGCAGCCATCATGTGTGGAACCTGCTGAATTGTCGACGGTTCAG[R]TTCAGACTGAAGCAGCAGAGCCTTCTGACAAGGACAAA…	GGCTCTGCTGCTTCAGTCTGAAT	GCTCTGCTGCTTCAGTCTGAAC	GAACCTGCTGAATTGTCGACGGTT	A	G	6	gb|EAY92512.1|	hypothetical protein OsI_14251 [Oryza sativa Indica Group]
BS00022441		3B	159.36	115.14	ACAGAAACCATGCTTAAAAATCAGACATATACATATTTACATACATATCCCCATAGAACAGAGCTAGTAAGCAAACTAGCAATCAATCGCTTGAAAACCTGCCCTGC[R]CACCCTTGTTCCCTCAAGTAACTCCGATTCCACAAGCACGGCAGGTGTGCAGAGTTTAAATTGGATACAATTTTTTCCTCGGAAGCATGCATATATCCCCATACGACAACAGAACCAATATTACATCATCTAAGCCTATAAATTTTTTGCTCCCTGACCAGCCAGCATCATGAATCTTCTCAGCTAGTACTACCTACCAAGCTGGCGACTGCCTCAGCCATACAGTACTGGAGTGGAGACGCCCTTATATACAGTACTGGAGTAGAGAAGCGGTTTGCAGCCGCCAGTA…	AGTTACTTGAGGGAACAAGGGTGT	GTTACTTGAGGGAACAAGGGTGC	GTAAGCAAACTAGCAATCAATCGCTTGAA	A	G	0		No hits found
BS00022443		1A	0	6.37	CTTCTCCATGGCCGCCAAGAGGAAGCCCGGCAGGTCGCCGGCGGCGGCGGCGAATGCGAACTCGTAAGCGAAGGATGACGACGCGGAGGGCCTATTCTCCGCCCCACACTCTGCGCCCGCCTCCAACTAAGGTCTCTGCTCCCACCTCCAAGGAGGCTCCTCATCTGATCTGAGCAAAGAGGCAAAGTAGGGAAGCACACACCTTGGTTATTAAGCAGCAGCAGCAACAGATCCAATGCTTTGAGAGAGGAGTAGTGAGGGTG[K]GGACTATGAAAGATGAGTAGCGAGGTTGCGGTGTTGATGTGAAGTAAATTTGTCGTTCCTCTACCTTATAGCTTTGTTCCCAACGTCATAAGATTGTGACAGAGAATGGTCCAGATTACAAGCAATTACCCTG…	CGCTACTCATCTTTCATAGTCCC	CTCGCTACTCATCTTTCATAGTCCA	GCAGCAGCAACAGATCCAATGCTTT	G	T	0		No hits found
BS00022447		7A	183.61	0	CGGAGCGCCGCGCCGACTGCCGGCTGGTGCACTCCGGTGGGCGGTTCGGGGAGAACATCTACTGGGGGTCCTCGCAGCGGATGACCGCAGCCAACGCGGTGAACAGTTGGGTATCTGAGAAGCAGAACTACCATCGCGGCAGCAATACCTGCGACACGGGCAAGGTTTGCGGGCACTACACACAGGTGGTGTGGCGCAGGTCGACCCGCATCGG[Y]TGCGCCCGCGTGATCTGTGATAGGAACCGGGGCGTCTTCATCATCTGCAGCTACGATCCCCCGGGCAACGTCCGAGGCCGGGGCCCTTTCCTCGCCAAGTAGTACNNNNNNNNNNNNNNNNNNNNNNNNNNNNNNNNNNNNNNNNNNNNNNNNNNNNNTTTATAAAGCGAAAAAACTGTAGT…	ACAGATCACGCGGGCGCAG	CACAGATCACGCGGGCGCAA	GGCGCAGGTCGACCCGCAT	C	T	500	emb|CAA07474.1|	pathogenisis-related protein 1.2 [Triticum aestivum]
BS00022451					AGTCATCGTCTGCGTAGTCTGGGTCATTGATGTAGGAGGACAGAACATCCACATGCTCTTGCTCCCCGTCATTACAAACACGT[Y]CTCCATTGATCTTTTTCTTCTCTATCATCTCCATGAAGAACCTTCGTATCACCTTGTGCGCCGCATCAAGCTTTCTCTCTGGGCCGATGTTTAGCCTCCTCATAGCTTTCCAACAAGTGGCTGGCATGACATGCCGGAAAAAGCCTACCTCCATGACCGTGTCCATGGCAACTGCAACGTCCATGGACGGCATGTCCGAGGACAGGAGGCTAGGGTCCACGCCGAAGAGAGGCGTGGCAGCCAAGTCAAACACAAACCTCGAAATCACTTCTTGCATGTCAAATGGAGTGTCAGTGCTTGCCATGTGGGTAAA…	CCCCGTCATTACAAACACGTC	CTCCCCGTCATTACAAACACGTT	GGTTCTTCATGGAGATGATAGAGAAGAAA	C	T	256	gb|EAZ25511.1|	hypothetical protein OsJ_09335 [Oryza sativa Japonica Group]
BS00022452		3A	0	0	AACAGAAAGTTTTCCAGCTTGAAACATGACATTTCGGAAATTTGCAAATTGAAAAATATATTAAATATAAAAGGATATGTCAGACCTTTCACCATGGTGGCTACAGAATAGAGAAATATGCTAGAATTTCTCTAATGAATATGAAAGAATAGAGTTCACTTGCGGTTGCTAAACTATGCCTGAAGTCTTGTCCCGATCTCTAAACTCTCGAGTTAACAATCTGGATACCCCAATATATATTTAAGTGATTTACCTAGGGTTCATAACCTTCCACCTAGCCTCCTCGAACAGAAATATATGACATGTTAGCTGCGAAC[Y]GCTCAAATACATCGGAGACCTATATCTGTAAACTTAAATTTGAGGAACTAGGATGAGACTTTCGAAATAGTTTGGGACC…	ATAGGTCTCCGATGTATTTGAGCG	ATATAGGTCTCCGATGTATTTGAGCA	CCTCCTCGAACAGAAATATATGACATGTT	C	T	0		No hits found
BS00022455		7B	46.06	0	GTTTTGTCCGCACCGAACGTGCGACAATGGCAACGTGGGAAACACCGGCGAGCCTGCCAACCGTCGCCCAAACGTGCCGCTCCTTCCGGCGAGCCGAACCCCAACCAAACCGCAACCGCCTCCTCCACCTCCTCCCTACATATCCCCACGCGGCAGC[S]TCGTCCATTCCAAGTTTCCAGCCATTGCAGCTCCACCACGCGGTCAACAGAGCGAACATCACATCCGGAACCAGAGCTCGCAGAGTTGTCCAGATCCACCTCGCGATTCCATTTCTTGCACACGGCACACCCATGGCTGTCGCCGGAGGAATGGCGCTGAGCCTGCGCGTCCCGTCGTCTTNNNNNNNNNNNNNNNNNNNNNNNNNNNNNNNNNNNNNNNNNNNNNNNNNNNNNNNNNN…	GGAAACTTGGAATGGACGAG	GCTGGAAACTTGGAATGGACGAC	CTCCTCCACCTCCTCCCTACAT	C	G	0		No hits found
BS00022456		2A	0	73.61	CCCGACAACATCGCGATCTTTGGTTGAGCTTGCTGGAGCTGATGCCAAGAAGGTGATATCTTCGCATGAGCGAAAAGAAGCTCAGACCAGGGCGGTGCCACCTGATGAAGTTGAGTGGGCAAGGTGGCAGAAGTGTAGGCGTGCAGGTCTAAAGGTCATGGACCTACTCATGGAATGAAGATGTCTGTTCTTCATGTGCTAACCTGTCCGCTAAGATGCTGTTTT[Y]GCGTTGGTGATTTCAGAACTTCTCCACTGAAGGTGATGGATGTAAAGTTGTGCAATGGCCGATGGCTGATATGTGTAATTGTCCATTCTCTCGGGTTTAGAATAGTCAATTGACTTGAGTATGTGGTGTGCAGTTCTTGATGCTGCTTGATGTTAATGCATACCGGTGATT…	AGAAGTTCTGAAATCACCAACGCG	GAGAAGTTCTGAAATCACCAACGCA	CTAACCTGTCCGCTAAGATGCTGTT	C	T	0		No hits found
BS00022457		5A	52.98	75.34	GATACCGACAAGCTCCCCATACGGCGTGGGATGCCAAGAGCGGAAAGATGCATCATCACATCTAGTAGAAGCAGAAGCAGCAGCACTGCTACCATTGTCACCAAGGTGGTTAAAGAAGCTGTACCGCTGAAGCGCCTCCTGGGAGCGCACACTGAACTCCATGATCTTGTTGGCCATCCATAGACGCCACTTGAGCTCCTCCCGCAGCCCCGATGTGGGCTTGCTCCTACCGCGAGTGATCTTGTACTTCTTGCGGCGAGGAGATAATATTCCTCTCCTGGAATCAGCGGCGTGCT[Y]ATACTGGTCGACGGTGTCCTCCATGTCGTAGGACAGCTCGCGCACCTCCTTGGTCAGGCAATTGACCGTCATAGAACAGTCCCCTGCTCCCGAGTCGCCG…	AGGACACCGTCGACCAGTATG	GAGGACACCGTCGACCAGTATA	CGAGGAGATAATATTCCTCTCCTGGAA	C	T	20	gb|EEE52547.1|	hypothetical protein OsJ_34782 [Oryza sativa Japonica Group]
BS00022458					CCCATATGTCATCAATTATGATGAGGTACCTCTTGTTCTCAAGGAATTCACGGAGCTTGTCGATAAGCTGCATTGCATCCAGTATCACAAGATCTGAGTTAGAGTTGCCAGGATCTGAGTTTGATTTTTGGAGA[Y]CCATGAGGATATCCCTGAAAACCTTCTTGATATCAGGGTTCTGCCCGACAGGAACAAATGCGTGACAACCAAAATCACCTTTAATCTTCTCGTATACTGCTCTGGCAAGAGTGGTCTTCCCCAACCCTCCAAATCCAACAATGGAGACCCTCTTCAGTTTCTTGTAAAGGCATCGTCGCGGTCCAAGGAGAGCAAACTCATGAGCTCCTGATCCCTCTTTCCATAGATGCCAACTAGCTCTGCCGCTTCTATGTACAGAGCA…	GTTTTCAGGGATATCCTCATGGG	AGGTTTTCAGGGATATCCTCATGGA	TTAGAGTTGCCAGGATCTGAGTTTGATTT	C	T	500	gb|ACZ65500.1|	MLA32 [Hordeum vulgare subsp. vulgare]
BS00022459		3A	0	72.98	AGGATGCTGAGAGTAAAGACTGTTCTCAGCACTGATAAATGTTGATACAAGTAGAAGTGAACTCCACTACCTCATGCATTATTTCCAGGCAAGCCCTTGCTACAGAAGTTGATTATAACAAATAGTGTATTTCAGTTATCTG[Y]ATGATGAAGTTGGAAAGGTAGCTCTCCATGTGAGACTTTTTGCCTGGGCTATTGACGTTCTTAGGGAGCTTGATATACAAACACTCCCTTCTCCCATAACTCAGATATACTGATGTGGAGAACCTTGAATATCTATGTCCACAGATACTCTCTACTTATTCAAATCAACTGAATTATGAGGAACCACTAATTTCAGTTTCGGCGGATATAGACAAGCATGAGGATTGCAACTCACAAGCGGTTCTGTCTCCGAT…	ATTATAACAAATAGTGTATTTCAGTTATCTGC	ATAACAAATAGTGTATTTCAGTTATCTGT	CACATGGAGAGCTACCTTTCCAACTT	C	T	5	gb|EAZ05484.1|	hypothetical protein OsI_27700 [Oryza sativa Indica Group]
BS00022461		2A	0	73.61	TCAGGACCTCTGAAGTCAAGTTCAAGTGTAGATACCGCCCTCACGGTGTTGTGCAAATTAGCTCTAGCTTCGTTGAAGCTCTTTCTGCAATCGTAGCATCCCA[Y]GTCAAACTCAATGACAGCCAGAATCATCAAGAAAGCCAACTTGGACAACCTCCCCCAGTTATGTACAAGTTCCCGAAGCGTGCTAGTTACGTGCTGCGGTGTTGAGCTGTAAAAGTTCCAGTCGTGAACCTTAGTACTGCTGGAAACCTTTCAGACTCGCATACAGCAACGATTGGAAGCTGCACAAGGGGCAAACGATCAGGATCAAACTTCTTAGCCGTTTCTTTTTTGAGCTTCTTGACTTTCTCAACCATCTTCCTGAATACATTTGCGTACACCGCAATCTGCTCAAC…	TTCTGCAATCGTAGCATCCCAC	CTTTCTGCAATCGTAGCATCCCAT	TCTTGATGATTCTGGCTGTCATTGAGTTT	C	T	0		No hits found
BS00022463	Mapping to D genome				TAGGATTGGAGAACATTGTTATAAGTGTCCCCGGCAAGGGTAAATGTGTGGACGGGCACTTCGGAGATGAAGTTGTTGGTTCCATCAAAGAAGTCACCCTCGTTCATCAACCCATCAGAGAAGAACAAGATAATGCCATTGTGGTGCCCACGGCTGCTGATCATTTTATGCGCCTCTGCAAGGCCCGATGCCATGTTCTTAGTGCAGGTCGTCCTGCGCCTAGCGAATCCTGTGTAGCCAGTTTCCTTTGTCTCCGC[Y]GAGTCAACTACTTTCATGTCTGACGTGTATGTGTTAGCAGTTGACATGACGTAGATATAGCCCATGCAACTATCGGGGAAGTGGGTCAGCTTCTCTTGCACCATCCAAAAGATCCCATTATCCACTGTGTACCAGGCTG…	CCAGTTTCCTTTGTCTCCGCC	GCCAGTTTCCTTTGTCTCCGCT	ACACATACACGTCAGACATGAAAGTAGTT	C	T	0		No hits found
BS00022466		4B	82.53	0	GGGACTGATGGTGGAGTTCCCGCCGCTAGCGCCGCTGTTTCGTTGCGCCAACATCTGCACTCCATCGACAGCAAACCAAAGCTTGTTAACAAGTCTTTGTGCATGGATTCAGAGGATACAGTAGTATCCTGTCCTGCTTTGCACACCAAATAGCCTTGTGAATAGTGTTCCTATTGATTGAACTCTAATGCCAAGTTCTCTTCCAAAACTTAATTTCCTGTTTACAAGTGACAGACAGGGTCTATTCGGATGTCT[Y]CATTTTGTCTGTCATTGCAGCTATGGAATGAGCTACACAATTCTCAGAGAAAATGACAACGCAACCCACTTGTTGCCGATTCCTGTGAAGCCAGAACATCTGTTGACTTCTTCTATCTTCACATCACAGGAACAGTTCATC…	GACAGGGTCTATTCGGATGTCTC	AGACAGGGTCTATTCGGATGTCTT	TCATTCCATAGCTGCAATGACAGACAAA	C	T	0		No hits found
BS00022467		2A	131.86	0	GCAGACACGGCGCTCATTGAAGAGAGAAATTTCAGCATCCTCAGAAGATTCACAGGAAACTGGCGATCCATGCGTCCCTATGGTTTTGGAGATTCTGAAACATTCTTGCGAGAGGAGAAGCAGCAATCTGAGCTTCTCCAGAGGGATGGTGACACCGAATTCTTTCTTCAGAGAT[Y]GGAGCCGGTAGGCGAATTTGTGGGTCTCGTGCAAGAGCAGATCGAGGGCCTCCCCCTGATTAGGAACAAGATAGGGCAAACTCACCAGTGGCAAATCCGCAATCTGATGGACGGACGACTGCTCGACCAACTGAGATGGTGCGCCGGAGAGTGATCTTCCGTCGGAATGACTCTTCAGATAGGCCTTCTTCCCAGCAACGGTCGCCAGATTCCGGGACGCG…	CAAATTCGCCTACCGGCTCCG	ACAAATTCGCCTACCGGCTCCA	GTGACACCGAATTCTTTCTTCAGAGAT	C	T	0		No hits found
BS00022468		1B	65.12	0	TCAAATGCTGAAGAAAATAAAGTATGGAAGAACCCAATGTACGCACATTTGGGTGGCGTGTTACAAAGGGTTTCATTCCAGTTCGAGATCATCTGCATAAGAGACATGTTGGGAAACAAATAAACTCTGTAGAACGTGGAGGTGAAAACGAGACTATATGCCATGCCTTAAAAAACCAATTTGCTTCAAATTCATGTTAAGAAAATTGTACAATTGACAACAGAATCACAGTATTCATTGTGGCAGTTCACTCATCACGAACCGAAACAGGGCGTCACAGACTTGTAGAGATTCACTAGAACTGCGATCATTTCT[M]GTGCAGGAGTACTAGTACTGGAGCAACTGGCCTGTTATCAGACTAGACAGACAGTTCTACAACTGCCGGCCTGTAGGAGCN…	CCAGTACTAGTACTCCTGCACT	CCAGTACTAGTACTCCTGCACG	GTAGAGATTCACTAGAACTGCGATCATTT	A	C	0		No hits found
BS00022469		7A	87.43	0	TTGATGGCAGGCAGATCAGTGCTGTTCAGAGCAAAGACCTTTGCAGGCTTTCTTCGACATGTACATTGGCGATTCGCCCGTCTCGCTAGAGGCCAAAAGGGAAGTCGCCCGGAACGTCGCCGGGCTCATGGGCAGATGTGGCGGGTGAGACAGGGCCCCG[S]TGGGTCAGAGAATTCTTTCGTTCTTCCGTTACAGCATGTGGATAGGAGAAAACTAGGCGAGGATCGTTGCGTCGTGTACATACGCTGAGAGATCTGGTAACCTGTAAAGTGGAAAGGGCGATGTTGTATTGTTGTAACACACACACATGGGAGATGCGCATCGGCCTGCTGTGCAAGGCGCCTCCGTCCCCATTTGGATGGAGCTCTTGCCTTTTTGTAGATGAGGAGTTGAGGAT…	AGAACGAAAGAATTCTCTGACCCAG	AGAACGAAAGAATTCTCTGACCCAC	CGCCGGGCTCATGGGCAGAT	C	G	15	ref|XP_002436654.1|	hypothetical protein SORBIDRAFT_10g006640 [Sorghum bicolor]_x0001_gb|EER88021.1| hypothetical protein SORBIDRAFT_10g006640 [Sorghum bicolor]
BS00022474	Heterozygous in durum breed accessions	3B	0	71.41	AAAAGACTTGGTGTGCGGACCACCGTTGCTATTATTTTTGCACGGTTGATCTTGGTTCCAATTGCTGGGGTTGGCATCGTCATGCTAGTTGACAAACTTGGTTTCATTCCCAAAGATGACAAAATGTTCAAGTTTGTTCTACTACTGCAGCATTCCATGCCCACATCTGTGCTCTCAGGTGCCGTTGCAAACTTGAGAGGGTGCGGGAAAGAATCAGCCGCGATCTTGTTCTGGGTGCACATTTTTGCAGTGTTCTCCATGGCGGGATGGATTATTTTCTATTTGACGCTGCTCTTCTAAATACTGCACTCAACTTGAATATCCGCAAATAGTAGATACCATCAGAAAACATGGAAGAAGATAATAGTGTGTCATGAACTGTACAATAGCCACTGAAAC…	CGTACCCTGTTTGTGTAAATGCC	CTCGTACCCTGTTTGTGTAAATGCT	AGAGACGAGGCCAAAATTAACATGACAAA	C	T	59	ref|XP_002456536.1|	hypothetical protein SORBIDRAFT_03g038030 [Sorghum bicolor]_x0001_gb|EES01656.1| hypothetical protein SORBIDRAFT_03g038030 [Sorghum bicolor]
BS00022475	Heterozygous in durum breed accessions	7A	87.43	0	ATCATCCTCAACTTCTTGACCATTCATCTGTTCACTATCCTCAGATGGTTGTAAAGAACTCTCTGC[Y]GCCGATGTGGATATAGTAGTGAGTTGTGATCCAACTTGCTCATCCACTTCGTCATGTTCAGTATCAAACTCATCCTCTTGGACAACCAGTTGAACAGGTTCTTGTACA	CACTACTATATCCACATCGGCG	ACTCACTACTATATCCACATCGGCA	GTTCACTATCCTCAGATGGTTGTAAAGAA	C	T	6	gb|EEE65290.1|	hypothetical protein OsJ_20522 [Oryza sativa Japonica Group]
BS00022477	Heterozygous in durum breed accessions	5B	0	66.53	GAGGTTCCGCTCAGACCTCACGTTCGTGGACGGCTCAAAGCCCTCGGACTCCATCTCTTCCACGAACCCGCCATCACAGTCCGGGCACTTCTTCTCCGGCTCCACAGGAACGATCACCTCAGC[R]CAGCTGTGGCACCAGTACCTGCTTTCCTGACCTTCTTCCATCTTGTGACTCTCCAAATGCTTTCCTCCCTCTTACCCCTACTGTAGTACTATCTTGCAGTCCTGATCCACGGCCGAAACACTTTATAGCAC	CACAGGAACGATCACCTCAGCA	ACAGGAACGATCACCTCAGCG	TGGAAGAAGGTCAGGAAAGCAGGTA	A	G	12	ref|NP_001051678.1|	Os03g0812200 [Oryza sativa (japonica cultivar-group)]_x0001_gb|AAP73861.1| unknown protein [Oryza sativa Japonica Group]_x0001_gb|AAR89864.1| putative ring finger protein [Oryza sativa Japonica Group]_x0001_gb|ABF99507.1| Zinc finger. C3HC4 type family protein. expressed [Oryza sativa (japonica cultivar-group)]_x0001_dbj|BAF13592.1| Os03g0812200 [Oryza sativa Japonica Group]_x0001_gb|EAY92311.1| …
BS00022478		2B	120.81	6.28	TTTTTAGAAAACAAGCACACGACCTCACTTTATATAGATAAATCGACGAGTTCCACAAGAACACGATTATCGAATACAAAGGTTCAGCAAGCAAAAGGGAAATAGTTCGGGCAGGGGCGGCAGCATAGGTAAGCCCGATATAAAGAA[R]AAGAAAACAAGCTACGGAGCCGGCCGGAGCAGGAAACAGGTGAGCCACCCTCCGGAGGCCAAGAAGGAGCCCATCCAACCCGCCGCGATCCCGACGACATGCAAACATCCGCCATGGCTACTAGTTCAACATCCCTGAACTGAAACGGCCACATCCCTTCATTTTATTGCATCCATCCGATTATTAATTTCTTCAAACTGCATGCCATGCATCCAGCCTTGGATTATTTGTTCGAACATAGCACCACTT…	AGCATAGGTAAGCCCGATATAAAGAAA	GCATAGGTAAGCCCGATATAAAGAAG	GGCCGGCTCCGTAGCTTGTTTT	A	G	5	dbj|BAE92901.1|	beta-glucosidase [Triticum aestivum]
BS00022484		1B	0	67.58	GCACGCTTGCAAGAAAGAATGTCTTCCATAACCTCAGTTAACAAAATAGAAGTCTTGTATTTTGGTACACAGGGATCACAAACACACAAATCTCACGGGACAACGAAGGTAAAATTTAAAATATACCAAGGCTTTGCTTTTAGTCCAACCAAAACACGATATTCTTCAGTTTAACCCAAGCGACCAAGCCACAATGACCAAAACATCTTCCCAGGGTGCCAACCAACTAAGGACCCAGACAAAATTCTTCTGTTACATCTAATAATCCCGTTCCATCCAGCACCATGCACAAGCCAAGCGACCAAAATCTAAGCAACAGAGACAAAACTTCTTCCCGAGAACCAACCTACTCACACTCAGGACCCAGGGGTTCATTCGTCCATACCAAACAACACTCAG…	ATCGTCGTCTGAGAGGACGCA	CGTCGTCTGAGAGGACGCG	GCAAGGACCTCTACGCCCTCTT	A	G	8	ref|XP_002460110.1|	hypothetical protein SORBIDRAFT_02g022910 [Sorghum bicolor]_x0001_gb|EER96631.1| hypothetical protein SORBIDRAFT_02g022910 [Sorghum bicolor]
BS00022489		6A	84.37	0	AAACATCATGCTCCGCCGATTTAGCCAGAACATGTGCTGCCTCACTACAAGAACGATTGACATGGATAAAAGTACAAGATACAAACTTTGTGGCACATTTTTTCATATCATGGACTATGGCTCCAGTAGGGGACCTATCAAAACCTAAACTCTTGATCTTGTTAACCTACCATGATCTTCCTAATACCAGTGTTACTGGCAAGGATTAAGACTTGACGAAGTGCCATGGCTTCTGCTCCTT[Y]AGGAATTTGAACTCATTCAAAGTAGCCTCTGTTCACCGCCTGTGCACCCTTCCCCGGTGATTATGTATCACCGGACCAAAGCCCGCTCTTGCAGATTGGGAGAAGATTGCTGCATCCACGTTGACGAGCATCGACCCCTCCGGCGGCTGAGGTGC…	GCCATGGCTTCTGCTCCTTC	GTGCCATGGCTTCTGCTCCTTT	GAACAGAGGCTACTTTGAATGAGTTCAAA	C	T	7	gb|AAP54617.2|	retrotransposon protein. putative. unclassified [Oryza sativa (japonica cultivar-group)]_x0001_gb|EAZ16681.1| hypothetical protein OsJ_32156 [Oryza sativa Japonica Group]
BS00022490		1B	45.74	0	GGTGAATTGGTGTTCGTTCTTTCGCTCTTCTTGGTCCATGGGAGGCAGGAGCTATGGAAGATCATTGAAATCCTTTGCAGCAGTGGAATAGCAATGTACCATCAAAGTCTTCGGCTGCAGAATGCTTTTCAGTGCATTGTGCACAACAGAAATCATCAGCAGAAGAGGGGTTTGGAATTATTCAAACAAGAGCCAGCCTGAAGC[M]ACTGAAACTTCAAAACTCATACTGGAGAAGAGCCTGCAGGAGCTTGATATCGCATTGCTGCTGCGGTGGGAGAAGTCTACTCCAGTATCTGCCATCTGCGATCCAAAGCAAAACTCTCTGTAGATCTAGTTGAGTATCCACCATCTGCGATCCAAACCAAGATAGATCTCTGAAGATATAG	CAAACAAGAGCCAGCCTGAAGCA	AAACAAGAGCCAGCCTGAAGCC	GCAGGCTCTTCTCCAGTATGAGTTT	A	C	0		No hits found
BS00022497		2B	0	14.34	ATATGAAGCGTATGCCTTGGAAGACATCTCCATGCCGTACTTGCCGGTGAAGAAGTTGACCTCGTGCATGTTGCGGTAAAAGGCACCGCCCTGTCGCTCGTCGCCGGAGCCGATGACAATGTGTCGCGCCGTGGAATTTGTGTCCAAGGTATTGCGGAAGTGCGGCTTGAGGAGCTTGTGGATTGGGTGCAGCACGCTCATCTGCCGGTTCGCCGCCAGCACCACCGGCTCCATCGTCGCGTGCGTCCTCAGCCAGTGGAGGACATAGTTGTTCTTGCATGCGTCGTTGGATGCGGCATGGGCCTTGGCGAGGTCCCATGCCGTGAAGGTGTCGGAGGCGGCATCGCCGGCTTTGAGTTCGTCGGGCGGAGTGTACACCGTGCTAGTG[S]CGCCGAGG…	GAGTGTACACCGTGCTAGTGC	GAGTGTACACCGTGCTAGTGG	GCTCGCCGCACCCCAAGGAT	C	G	500	ref|XP_002448678.1|	hypothetical protein SORBIDRAFT_06g031350 [Sorghum bicolor]_x0001_gb|EES13006.1| hypothetical protein SORBIDRAFT_06g031350 [Sorghum bicolor]
BS00022498					CAACGCCATCGCGGCCACCCTGACGCCGGCCACCACGGCCGCCCCGGCGTCCAATGTCGACGCCCTGCCCCAGCCGCCGCCGCCGCTGCAGCCGCAGCAGCAGGCCATCCTGCGCCAGGGCTCCATGACGCTGCCCCGCACGCTCAGCCAGATGACGGTCGACGAGGTCTGGCGCGACATCATGGGCTTCTGCGACGAGGANNNNNNNNNNNNNNNNNNNNNNNNNNNNNNNNNNNNNNNNNNNNNNNNNNNNNNNNNNNNNNNNNNACCCTGGGGCGGATGACGCTGGAGGAGTTCCTGGTGCGGGCCGGCGTGGTGCGGGAGGACATGGGGGGCCAGACCGTCGTCGTGCCGGCGCGGGCGCAGGCTCTGTTCCCTCAGGGCAATGTGGTCGCGCCG…	GTACATATCAGCCGAAGCCGGA	ACATATCAGCCGAAGCCGGG	CAGCAGCAAAGCGGCGGTCTA	A	G	274	gb|ABH05132.1|	ABA responsive element binding factor 2 [Hordeum vulgare subsp. vulgare]
BS00022502		3A	58.03	53.64	GGGAAATCTATCTCATAATTTCAACTGAGCTGAAATACTTATACAGAATGTATCTCTAAGAAAAGAGTTGCATACGATTAAACAAATATTTTTAGTCCTAAAATAACATCTCTATGAAGCCCAAGAACCCTAACTAGCATTGGCAGTACCGCCATT[Y]GAGGAACCTACACGACTCCACGCCTAGCGAGGAGTTGCCTCTGCCGAGCTTTTGCATCAACAGCATTGCTCAGATAACAATCCTCCCAAAGAGGTGCCAGGAACATTAACCGGCAAGGCATGCAATAAACTGAATGAAAAAGCTGCAAACAATGTAGGCCCGGAAATCACAGCCCAACTTGGTGATCACTGAAATTGAAATTGTTGATCAAGACATTTTGCAACCATAAACCCTACGCCA…	GGAGTCGTGTAGGTTCCTCG	GTGGAGTCGTGTAGGTTCCTCA	AACTAGCATTGGCAGTACCGCCATT	C	T	278	ref|NP_001146901.1|	RING finger and CHY zinc finger domain-containing protein 1 [Zea mays]_x0001_gb|ACG24303.1| RING finger and CHY zinc finger domain-containing protein 1 [Zea mays]_x0001_gb|ACL53878.1| unknown [Zea mays]
BS00022505		1B	5.83	0	TGGAGTGGATTACAGTCATCTCCAGAAAGTGGGTTCTGGTAGCCTTCATGGTCATTCCTTCGATCAAAATAACGAAGCATTTGGGCCTGCCGGAGTTGGAAGTTTTCCCCTCAATGGACACCACTACAGTTGGAATAACTCAAATGCTTTTCCTCAAAGCCCCTCCTCTCCAATGCTGTGGTCGAATGTGCAGCACCCGGGGCCCATGCATGGTTATCCTGGTGTCG[K]GCCACCCCACTCACTGAATAATGGTGCTTATCCTATGGATCAACACCACATGGGCTCAGCTCCAAACAATGGAGGCAGTTTCAGAAACGCGCGCTCAGTTCATCCAGGGTCTCTCGGGAGTGTAGGGTTTCCTGGTAGCCCTCAAATGTATGC	GCATGGTTATCCTGGTGTCGG	ATGCATGGTTATCCTGGTGTCGT	GTGTTGATCCATAGGATAAGCACCATTAT	G	T	25	gb|AAT39001.1|	AML6 [Hordeum vulgare]
BS00022506		1A	0	14.49	GACCCCTGGATCTAGATTTGGCTTGTCTGCTAGAGAGGCGGGTATTGCTGAAACAGCCAGTGGCAACTCGAGAATAATGGCCGCTGGTGTTTGTGGCCAGTCTGCTGATACACTTAGCTTCATCTGCGAGGGAGATGAAGCTCTAGGGTCCATGAAGGAAGTTGAAGCTCAAACTATTGGAGATCTTCTACCAACCGATGATGATTTGATATCGGG[Y]GTTATCGATGGCTTTGAACTCTCTGGCCTGTCTATCAACCAGGATGACGCCGATGAAGATATATTTGGCACTGGCGGAGGGTTGGAGCTTGAGAATGATGATTCCATTTCCATTAAAGGTGCAAGAAATCTGG	AACCGATGATGATTTGATATCGGGC	CAACCGATGATGATTTGATATCGGGT	GCCAGAGAGTTCAAAGCCATCGATA	C	T	33	gb|AAT39001.1|	AML6 [Hordeum vulgare]
BS00022508	Heterozygous in durum breed accessions	1B	47.36	0	AAGTGGGTGGAGGAGTACATGGGCGCGCGCCTCGGCGACCCCGCGCGGCCGCTGCTCCTCTCCGTCCGCTCCGGCGCCGCGGTGTCCATGCCCGGCATGATGGACACGGTGCTCAACCTGGGGCTCAACGACGAGGTGGCCGCCGGGCTGGCGGCCAAGAGCGGCGACCGCTTCGCCTACGACTCGTACCGCCGCTTCCTCGACATGTTCGGCAACGTCGTCATGGACATTCCCCATGCGCTTTTCGAAGAGAAGCTCGAAGCCATGAAAGCAGCCAAGGGGGTGGACAACGACACCGACCTCACTGCCAATGACCTCAGGGAGCTAGTGGGTCAGTACAAGAACGTCTACGTTGAAGCCAAAGGGGAACAATTTCCCTCAGATCCCAAGAGGCAACTG…	CGGACTGTCCCACGAGTCG	CTCGGACTGTCCCACGAGTCA	CAGTTAGCGGTGTTGGCCGTGTT	C	T	500	gb|EEC79204.1|	hypothetical protein OsI_19920 [Oryza sativa Indica Group]
BS00022509		5A	0	63.44	AACTGCAGTCACAGATCCCAAACAACAAAGATACCAGGACCACGTCCACTCGATTGTCATACTACCGCTTTCATAAACAATCTCA[Y]ATACTGATATTACTGCAAAACCTAGAAAGAAATAGCACTACCAGCAACCGGAAAGAGCATTTTGCTTTTGCTCGAACCCCTGGAATTGATAAATCTTTGTAACCTCTGTTTTGAAGAGAGGATTTCCGGAGGTATCTGGATCCTGCAAATTTCTGTGTAAGCTCACAAAACTATTCGCCCATTTGATTCACTTGGTGTGCTCATTAAGGTAACACAAAACTCATACATTC	ACTACCGCTTTCATAAACAATCTCAC	CATACTACCGCTTTCATAAACAATCTCAT	TGCTGGTAGTGCTATTTCTTTCTAGGTTT	C	T	0		No hits found
BS00022512		3B	91.32	0	CACGCAGTTCAAGCTCAAGGAGCAGCAGAAGGAGGCGGTGTCGGCGAAGGCCGGCGACGGCAGCGACGGCAGGTGGGCGCTTCTTGTGAAGAAGGTGAAGGCTGTCAGTGTCATGTCTTCTCTCGGCAAGAGAAGCCCACCTCCGTGCCAGTGCTGAGTAAA[Y]GGAATGTATGTTAGCGAGGATCCCCTCTTTAGGGTTGTGCTTCAAGCGCGGCGAGCGTTGGGGGCGTGATCACACGTGCTCTACCACGGTCTAGCTCCATGTCGTGGAGGAACTGCTGGAGCTCTTAGGCATCGACGCGGTGTTCGACGACCAGCCAGCCGCCATCGCCCACAACCGCTGTCT	CCGTGCCAGTGCTGAGTAAAC	CTCCGTGCCAGTGCTGAGTAAAT	GAGGGGATCCTCGCTAACATACATT	C	T	0		No hits found
BS00022522	Heterozygous in durum breed accessions	7B	0	16.66	GCCAGCCTTGCCATTACAGCGTGGGCAAGACATGCAAGCCTGCTCTTGCCAACGCCGCCTTCAGCACAATTGCCTTTGTGCTGGGTGCGGTCACCTCGCTTGTGTCTGGTTTCCTCGGAATGAAGATCGCGACCTACGCGAATGCCAGGACCACTCTCGAGGCAAGGAAGGGTGTCGGGAAGGCGTTCATCACCGCTTTCCGCTCTGGTGCTGTGATGGGCTTCCTTCTTGCTGCGAGTGGCCTTTTTGTTCTCTACGTCGCAATCAACCTGTTTGGGCTTTATTATGGTGATGACTGGGAGGGCCTTTTCGAGGCTATCACCGGGTATGGTCTCGGCGGTTCTTCCATGGCTCTTTTCGGCCGTGTAGGCGGCGGGATTTACACCAAAGCTGCTGATG…	CCAACTGACAAGTGCAATGCCAG	AACCAACTGACAAGTGCAATGCCAA	CAGCTTATTATCTCCACTGCCGTGAT	C	T	500	dbj|BAB18681.1|	vacuolar proton-inorganic pyrophosphatase [Hordeum vulgare subsp. vulgare]
BS00022525					GATCATCTGCCTCGGCATATTTGGGCTGAAAGTATCACCAGTAGCTGCAGGCTTCACCATACCTCTCATCATCTTCACTCTTCTGTTCAATCAGTACTGCAGAACCCGGCTTCTTCCACTGTTCAGCACTTTCCCAGCACAGAATTTAATCGACATGGACAGGGAGGACGAGGTGTCGGGAAGAATGGAACATATTCACCACGGGCTCCACACCGCGTATTGCCAGTTCCCTGACCCCGAAGAAGATGTACAACTGGAGGAGATTCGGACCGTCGGGAACGATGAGGACGGCGGAGGTTGTAGCTCGGGCGGGTCCAACGGCAAAGGTGCCCGGGCGAGCCCAACGGCAAAGAGACCCTCGAGGAACAGCAGCAGCCCAGGAGGGACCTGTCTCACCCG…	GCATTCTGCAGACGGCTGACG	GCATTCTGCAGACGGCTGACA	CCTGTCTCACCCGACGCTCAAA	C	T	53	ref|XP_002443649.1|	hypothetical protein SORBIDRAFT_08g022840 [Sorghum bicolor]_x0001_gb|EES17487.1| hypothetical protein SORBIDRAFT_08g022840 [Sorghum bicolor]
BS00022527					TCGGTCAGGTTTACCAAGAAATATCTCCGCCGCTGTATTGACCCAAAGCTTTATGGCTTGCCAATAAAATCTGGAGATGGTAATACCTGCATCAAAGCCCGTCTAACCAAAGGAGTCGATAACAGGGCAACAATTACGGAAGGATGGCAGACTTCTTCCCCGCAGCTAATATGAAGGAAA[K]AGAAATATATGCCTTTGCCTTCAAGCGCAACCACAAGCGCCTGCGTCTCACCGTGCACGCCCTCTGAGCATCGTGTGCAGTCTACTAAACTACATAATTAGCCTATGAAGTTTTGTGTGTATAGCTTCACCCTAAGAACCTGTTTGCTTTTGGCACTGGACTCTCTGGTCATCATGTTCAGTCTATTTAGCTACCTAAATAGCCTATGAAGCTCTG…	CCCGCAGCTAATATGAAGGAAAG	CCCCGCAGCTAATATGAAGGAAAT	GTTGCGCTTGAAGGCAAAGGCATAT	G	T	0		No hits found
BS00022529		6B	124.58	0	CCCAGGTCAAGGCCTACCTCCCCGACTTCAAGCTCGCGCTCGAGCACTTCTGCATCCACGCCGGCGGCAGGGGCGTCCTCGACGAGCTCGAGAACAGCCTGAAGCTCAGCCCCTGGCACATGGAGCCTTCACGGATGACGCTCTACAGGTTCGGCAACACCTCCAGCAGCTCGCTCTGGTACGAGCTCGCCTACTGCGAGGCCAAGCGGCGGATCAAGAAGGGAGACCGCGTCTGGCAGATCGCCTTTGGCTCCGGCTTCAAATGCAACAGCGCCGTGTGGAGAGCGCTGCGTACCATCGACGATGCCGGTGAGAGCCCATGGACCCAGGACATCGATGTCCTCCCCGTCGACGTGCCCAAGGT[S]GTGCCCATCGACGAGACCTCTTACCAAGTCCC…	CGTCGACGTGCCCAAGGTC	CGTCGACGTGCCCAAGGTG	GACTTGGTAAGAGGTCTCGTCGAT	C	G	424	gb|EEC66945.1|	hypothetical protein OsI_33577 [Oryza sativa Indica Group]_x0001_dbj|BAF26520.2| Os10g0416200 [Oryza sativa Japonica Group]
BS00022533		3A	73.68	0	TTTTGTTTAATTTGGAAAATTAGCTAAAGTTACTGTGAATAAATTATAAACTTAATATATTTTTAGCTTAAAACATTTATTGGGCATAAACTGTTAGGCACAC[W]AAGTTAATACGACTACAGATGGATCAGTTTGCCAATAATTCCTACAGAATGGAAGCTGGGTGCCTTGAACATTCCTTCTGACGTGAGCATGTATTGGTATTTTTCCCTTGCAACTATTTTGCAAAATACCCA	TGGGCATAAACTGTTAGGCACACA	GGGCATAAACTGTTAGGCACACT	GCAAACTGATCCATCTGTAGTCGTATTAA	A	T	0		No hits found
BS00022534	Heterozygous in durum breed accessions	4B	41.59	0	CCATCGAGCAAACATCAAGAGGAAGCTTTCACTACCACAAGGTAAGCCAGCAGCAATACGAGCAACATCAATTGTTGTTTTCCCAAGAGCCTTTGCTTGGTCGTATCTAGAAAATGAGCTTGTCAGCGCAAGCTTCTCCTCTTCGCCTTCAGCA[M]GCAGCTTGACTTGTGCAGTAACTTGTTTCGTCAACTTGGCCATCTTAGGAAGAAGTTCAGAAGCATTTGGAGGCAATCCTGCACCATCAACCATCCATGGAAACTCCACCGATCCATTGGTATTATCTGCTTTGGCATTTGAAATGATGATTTCATGCAATCTAGCCTTAGCTTCATCCATCTCAATGCTAGCATCTTCCAATCCATCTAGCATAGACGAATCTTTACTTACTAGAGAGACC…	TCTCCTCTTCGCCTTCAGCAA	CTCCTCTTCGCCTTCAGCAC	TTGACGAAACAAGTTACTGCACAAGTCAA	A	C	185	gb|ABF98273.1|	LOC495012 protein. putative. expressed [Oryza sativa (japonica cultivar-group)]
BS00022539		1B	0	12.14	TCAGGATGTTGAGAAGGGTGGAAACCCAAGCCACTCTATTTTCGATAGATACAATGATTCTTATCTAAGACGAATTGGGACAACTGTTCTGGCATATGTTAACATGGTATCTTCAACATTGAGGAACTCCATCCCAAAATCTATTGTGTACTGCCAAGTCCGTGAGGCAAAGCGCTCATTGCTTGACCACTTCTTTACTGAGCTGGGAGCAAGAGAGATTAGGCAACTTTCGAAGCTCCTCGACGAGGACCCCGCGGTCATGGAGCGGAGGACAAACCTCGCCAAGAGGCTGGAGCTGTACCGGAGCGCCCAAGCAGAGATCGACGCGGTTGCATGGTCAAAATAATTTTTTGT[Y]GACTTATCGTGCCCTAGTGTGTGTTCACCTTTACTCCTTGTT…	CACACTAGGGCACGATAAGTCG	ACACACTAGGGCACGATAAGTCA	CGACGCGGTTGCATGGTCAAAATAA	C	T	84	gb|EEE64642.1|	hypothetical protein OsJ_19496 [Oryza sativa Japonica Group]
BS00022545		5A	149.4	0	TTGGATTGGAAGGAGCAGAAGTAAAAATCGATCGGTCTGTGTGGGTTTAGGNNNNNNNACCTAGCTAGCACGCACCGGCAGGGGGTATCAATCCATCAAGTGGGCATGTGCAAATGTAGATCCGTATGGGCACATGAGAGCGGGATCGAGATCGATCGGTACCACCTGGGATTTCTTGGTTTGTAGCGCTAGCTTGTCTTCGTCGTCGTCTTGCTCGATCCTCACTGGACCATG[S]CCAGGAATGGCGTCCCGCTTGTCGCCGGGGCAGATGAAGGTGTGGCGTTGCCCGCCGGCGGGTTGCCGCTGCCGTTCACCGCGTTGGGCCGGACGACGTTGTGGTTGTTGCCGTGGTTGTGGTTCTGCTGTTGTTGTTGCTGATGCTGCCTTTGGAGGAAGT…	CGATCCTCACTGGACCATGC	CGATCCTCACTGGACCATGG	GGCGACAAGCGGGACGCCAT	C	G	0		No hits found
BS00022546		4A	134.77	0	CTGAAAATAGGGTGGTTAACGTGTCCCGCGAGGGTAGCCGAGCTCTGCACCACGCGCACCACCACCGTGGGGTCGCTGACCTTCACCAGGTACACGGCGAAGTAGCCCGCGTCGAGGAAGGCCATCTCCGGCGCGCTGGCCGGCATCTCGCGCGTGGAGGAGAAGACGACCCAGTCCCCCTTGGGCGACCAGCTGCAGTGGGTGTCGGTCCACGGCCCGTCGGTGAGCCGTGTCACCGTGCCCTGGCCGAACTCCCCCTCCTCCGCGTCCTCCATGATGTAGAGGTTCTTGTGGAACTTCTCTTTGCCGCCGTCCCTCGTGGACCGAAACACAAACTTGTCCCCCTGCGCGTTGCTCGACGGGAAGGCGTTGTTGAAGTTCCCGGCGGTGAGGCGCTGC…	TCTCATAGACGACGCGCAGG	CTTCTCATAGACGACGCGCAGT	GTGTGGCTTGCCGACACCCAA	G	T	39	ref|XP_002446045.1|	hypothetical protein SORBIDRAFT_06g000930 [Sorghum bicolor]_x0001_gb|EES10373.1| hypothetical protein SORBIDRAFT_06g000930 [Sorghum bicolor]
BS00022549		1B	32.79	0	TAGAGATGCACGGGCGTGAAACCCTCGCAGAGATGATGGCGCGGTTGATGGGACTAGATGCAGTCATGGATGCCACCATTGTTTTCCTATGCGCCATAGCCCTTCTACTTCGTGTATCGGATAACTTACTGTAGTGGTAACTGGTGTTTTGCTATTGTGGATTGTAAATAAAGCTGTGTGATCAAAGGGAGTGCTCGAGAGTAGCATATATCACTCACGATATG[Y]GACGCACTTTCTTGCCACTATGGAAGAAGATGGTGTCACTTCACCGTATTTGATATGTACTGTCTGAACATATATATGCAAGAAGCTTTGCACT	CATAGTGGCAAGAAAGTGCGTCG	CATAGTGGCAAGAAAGTGCGTCA	TCGAGAGTAGCATATATCACTCACGATAT	C	T	2	gb|EEC78892.1|	hypothetical protein OsI_19263 [Oryza sativa Indica Group]
BS00022551					AGCTGCAGCCCAAACACAATGGACCACATAGAAACCACCTAACGCGATCAGTAAAAGAGTGCACACAATAGATGCTTCCAAAGGCAGTACCGAAAGTCTCTTTTCC[Y]TTTTAGGCTTCACAGAAACACTTTCTGTCACTTCTTTGTCCTTCCTCCTGTTCTTCTTTGATGGTTTTTCCTTTGGAGCTGCTTCAGATTTTTCAGTCTTCTCATTTTTGGATGAACTTGTATTGACCGTGCTAGCACTAGAACCATTTGGGCTACCATTCCCTGAAATAGCAGGGCCATCATCAAATAGTTTTGATAGCTGAAATTTCATAGATCGTGTGAGGACATCGAAGGCTGAGGAAAGAGCAATTCCGGATAGAATGCACG	CAGTACCGAAAGTCTCTTTTCCC	GCAGTACCGAAAGTCTCTTTTCCT	TGACAGAAAGTGTTTCTGTGAAGCCTAAA	C	T	14	gb|EEC79544.1|	hypothetical protein OsI_20658 [Oryza sativa Indica Group]
BS00022552		3A	0	56.42	ACAACTCCACTGTCTTCTCTTTATTCATAATACTTCCTGAAGGACTTCAACAGTTAGACTAATTGGTCGAAAATTTGAGTTACAGAGTACACACCCACACGGTAAGGAAAAGATGTCA[R]TATAACAACTTCAGCATTGTCAACCATCACCTTTAAGTATACATGAACCACTGTCAAATTAGGCTGGAAAAAATCAGCCTAGAACTCAAAGCGCCAACCACTATCTCAAACACAATGGGCAAACACAGTTTCGATTATGAACTGGAACACGCCTCTAGCTTTGGGAGGACGCTACGCCACGCATCAGCAATATCTTTAGCCAACTTTGCTTGACCTTTGGCAAACTCATGGAATGCAAGTCCAATATCAGCTGTTTTCTGCTCCTGGAATCGTGCAAG…	CCACACGGTAAGGAAAAGATGTCAA	CACACGGTAAGGAAAAGATGTCAG	GTGATGGTTGACAATGCTGAAGTTGTTAT	A	G	19	gb|ACN34667.1|	unknown [Zea mays]
BS00022555		5B	0	5.09	AAAAGCTTAGTGCACAAAATACTTATTACTTCTGAATATGTTACAATAACCAGTTGCTTAAATCTCCATCGAGAATTACACCATAATTCATTCATGTTTCAGAAGTAATTCATTCATCTGCTGCCTACACCTATACTGGACCATGACCACCGAAGGCAAACGCAGAGCCGTAATCAGAAATTCAGAACACAAGGCGCTCCAACACTGCAAAGCCAGTACTGTCATGTCAGGAGGAACCTGGCGGAGGGAGAGGCCAGTGCGGCG[Y]GCGAACAATGGCCGCCCCGGCGTACACGTCCAACGGGACGAGCGTCTCCTTGTACAGGTACGCCTGCGTCTCGTAGTACCTGTAAGGCCTGAAATTCAGCAGCCTCACCTCCTCCCCGCCGTCCTCGTCGCC…	GAGAGGCCAGTGCGGCGC	GAGAGGCCAGTGCGGCGT	CGCCGGGGCGGCCATTGTT	C	T	2	ref|XP_002460406.1|	hypothetical protein SORBIDRAFT_02g027685 [Sorghum bicolor]_x0001_gb|EER96927.1| hypothetical protein SORBIDRAFT_02g027685 [Sorghum bicolor]
BS00022558		2B	81.24	0	GGTGTTGATGCTATGTGGACTTGCCCAGGGGCTCTCATTTCCTCGTCGTCTCCACCTCCATATGT[Y]CATTTCTTTATATATAGAAGGAGGCGAGCACCGGAATAACGAAACCTCCCCAGCGGCTCAATCTCGGAACCTGTCTTCGGTGAACTCAGTCCAGTGTTCAGTTGCAGCAAGAAAGAAGCGAATAATAGCATTCCGTAGTTTAGGGTTGCCTCCTAGCCCTGGACAATGGGTGATTTGTTGTACTTC	GTCGTCTCCACCTCCATATGTC	CGTCGTCTCCACCTCCATATGTT	CCGGTGCTCGCCTCCTTCTATA	C	T	0		No hits found
BS00022562					GGAGGAGGATCCTCAAGAGGTCATCTTCGACGACTCTGTCTCCGTGGGTGAAGGGGCAGGCCGCATCTGAGATCAAGCAAGGAGACGACCTTGCTAAGGCCACGGAGGACGAC[R]ACGACGGGCAGGCTGCAGCTGAGAGCAAACAGGAAGAGCACCGTGCTAGGGCGTCGGAGGAGCACGGCCAGGCTGCAGGTGAGGTCAAACAGCAAGAGGACGAGCGCAAGGTTATGTCAGACATGGCCAAGAACAGG	GCAGCCTGCCCGTCGTT	GCAGCCTGCCCGTCGTC	TCAAGCAAGGAGACGACCTTGCTAA	A	G	0		No hits found
BS00022564	Heterozygous in durum breed accessions				ATTCGGCACGAGGCCTCGTGCCGCTGCTCCAGCCCTGCCTCGCTGCCACGCCGCCGGTGATCACCACGAACGCCGTCACGAGCCTGCCCGGGTTCAGCGGCCCCCTGCCATTCTCCCTCGAGACAGGGTACGTGGAGCTCGACGACGACGGCATCCGCTTCTTCTACTACTTCATCCAGTCGGAGCGCAGCCCGGAGGACGATCCCGTGCTGCTCTGGCTGACGGGTGGGCCTGGATGCTCCGCTCTCTCCGGCCTCGTCTACGAGGTCGG[R]CCTCTGGCTTTCGACTTCCATGGCTACCGAGGAGGGTTGCCTACTCTGCTATATAGACGAGACTCTTGGACTCAGGTTAGCAACATCATCTTCGTGGATTCTCCAGCAGGGACTGGCTTCACCTA…	GCCTCGTCTACGAGGTCGGA	CCTCGTCTACGAGGTCGGG	CCTCGGTAGCCATGGAAGTCGAA	A	G	500	gb|EAY93240.1|	hypothetical protein OsI_15047 [Oryza sativa Indica Group]
BS00022566		1A	0	13.35	GCTAAGAGCTCGGGTGCACCATCATCGCCAAGGGCAGATAGTGCATAATTTATCACGTGCGACGAACGTTGATGCACGATTGACAAGACTGGAGGAGAGGTCAAGGCATGTGCAGCTAACTGATGAGAGTAT[Y]TGTGATTCATGTCGAGCTCGGCTTGGCACCAAGCTATTCGTCATGTACCCAGACGACTCGGTTGTTTGCTACAGGTGCTACCGAAACCAAGGCGATTCTGTTTCAGGACGAGGCCGTAACTTCAGGAAAGATGCTATATTCAAACAAAGCTGGCTTGTCAGTAGATAGCGAAGATTGAGCAGCAAAACTCGTACAGACATTCCTTTGCCATGAACAACTGAGAGAGGTCATGTGTACCACCCTTGCAGTTCAAGGTACATGATC…	CCGAGCTCGACATGAATCACAG	GCCGAGCTCGACATGAATCACAA	GCATGTGCAGCTAACTGATGAGAGTA	C	T	11	gb|EEC78350.1|	hypothetical protein OsI_18103 [Oryza sativa Indica Group]
BS00022569	Heterozygous in durum breed accessions	1B	55.46	0	TATCACACCTAAGCTTGCAATTGTTCATGGGGGACAAGATGATTCATCGTTGTTTGAGAACTATCTAATTGAAGAACAAGATGTTGATGGTTCCGGGTATGCAAGTGGTAATGGTTTTATATCATTCCGCGAGG[R]TATCAGGAATGAAGTAGCAGAGATCCTCAAGGAAGAAAGTGGCAGCTAGGTCCTGACCACTATGGGCTTTTGGTTCCGAAGATGGTGTAGATTGTGTCGACAGCTCTTTCTTTAACATTATGGCGTAG	AATGGTTTTATATCATTCCGCGAGGA	ATGGTTTTATATCATTCCGCGAGGG	GAGGATCTCTGCTACTTCATTCCTGAT	A	G	22	ref|XP_002441179.1|	hypothetical protein SORBIDRAFT_09g021790 [Sorghum bicolor]_x0001_gb|EES19609.1| hypothetical protein SORBIDRAFT_09g021790 [Sorghum bicolor]
BS00022571		1B	0	3.68	ATGGGCTTTAAGGTACTTATAAGTTACCGCAGGTACCACGAAACGTTCTGCTGGCACTACTAGTATATTACTGCCAGCATAAGGGGACGTTTTGCCCAGCTAGGCCATGTTCTTCTAAAGGTTCAGGTTGCATGGCCAATGGAACCAACCAGCACAGGTTGCTAGAGCGCTGAGACGTGCAATAGCGCTAACCCTTATGTACACACCAAAATCAGGCACAGCTGATTCTGGAACAAGCTTACCACCCACTGCCACCACCATTGCCGGCATCCCCGCCCTTGTTGCTGTCCCATCCGCCACTGGCCGCCTTGTCCCAGGAACTGCCGCCACCGCCACCTTGGCTCCCGCTCCCTTCGGCCTTGTCCCAGGATCCTTCCTTCTTTGAACCACCTTCTGAGC…	AGGAGCTTCTGGCAATGGATCG	AGGAGCTTCTGGCAATGGATCC	AGCACCCCACTGACCCAGGATA	C	G	0		No hits found
BS00022572					CCAGAGAACAGGGACGTAAAGATGGGTTATCGGAGGTTAAAGGAGAAGGTCAAGGAGTACGAGAGGAGGGATGCCAAATTCTACGGCAACATGATCAACAAGCTGAGCAAGCTGGAAGATGATGAGGGCTGCGGGAGTAGCCAGGGGCCAAGCAAGAAGCCGCGCAGCCTGTGGCCTCTGGCGCCTTTCTTCACGACCGATGGCAGCAAGCTCTGGCTCGTGCTAAGGCTGCTGATCCCCGTCATGATCTTGGTCGCGCTTTGTGTTGCTTACTATGTGCAGAGCGGAGTTCATGAAATCGACTGCGTCAACTGCTGACG[R]CGTCGTGTTGGTCGACATGCCCGGGTCGTGTAGTGTTAATGTTGTGGTGGGTCAACTGCTCATGGTAAATATATTT…	GCATGTCGACCAACACGACGT	GCATGTCGACCAACACGACGC	GGAGTTCATGAAATCGACTGCGTCAA	A	G	26	ref|XP_002453845.1|	hypothetical protein SORBIDRAFT_04g019590 [Sorghum bicolor]_x0001_gb|EES06821.1| hypothetical protein SORBIDRAFT_04g019590 [Sorghum bicolor]
BS00022576		4B	55.37	0	CGTTCGTTACAGAGCTGGTTGACTCTTTGAAAAGAGTCTTGGAAAGGTTCTACGGGGAGGATCCGTTGCAATCGGCGGACCTGTCTCGTATTGTGAATATTAGCCATTTCGGACGATTAACGAAGTTGATAGACGACAAAGAAGTTGCCACCAAGATTCAGCTCGGTGGCCAGACAGATCAGGAGCAACTAAAAATAGCTCCTACGGTGTTGGTAGATGTTCCTCTTGATACAGCACTTATGACAGGGGAAATATTTGGCCCATTGCTTCCAATTATAACGGTCGACAAGATTGAAGAAAGCATCGCACACATCAACGC[Y]GGGGCGAAGCCACTCGCAGCCTACCTCTTCACCAAGGACAAGAAACTGCAACAAGATTTCGTCTCAAACGTCTCGGC…	AAGCATCGCACACATCAACGCC	AAAGCATCGCACACATCAACGCT	AGAGGTAGGCTGCGAGTGGCTT	C	T	500	ref|NP_001065921.1|	Os11g0186200 [Oryza sativa (japonica cultivar-group)]_x0001_gb|AAY23278.1| aldehyde dehydrogenase. putative [Oryza sativa Japonica Group]_x0001_gb|ABA91775.2| aldehyde dehydrogenase family protein. expressed [Oryza sativa (japonica cultivar-group)]_x0001_dbj|BAF27766.1| Os11g0186200 [Oryza sativa Japonica Group]_x0001_dbj|BAG96824.1| unnamed protein product [Oryza sativa Japonica Group]_x0001_dbj…
BS00022578		5B	137.39	0	TATTTTCCTTGGGGGCATTTGCAAGGAAACCACTTCTGCACAGTGCATCCGACTGGAAAGTGCCAACTACTTTCATATATGGTCATGACGATTGGATGAATTACCAAGGGGCGCAGCAAGCACGCAAGGACATGAAAGTTCCTTGCGAAATCATCAGAGTCCCACAGGGAGGACATTTTGTGTTTATAGATAACCCTGCGGGGTTCCACTCAGCCATCTTCTACGCGTGCCGGAAATTTTTATCTGGAGATGCAGGGGAGGGTCTCTCACTTCCTGATGGTTTGATATCTGCATGAGGCGTCATCT[Y]GTGTAATCTCATACCGAGTAGCGGTATGGGCATAAACCAAACCTATACGATTATAGAAATGTTCAATGGCCGGTGTCACCAATTTGTTTT…	ATATCTGCATGAGGCGTCATCTC	GATATCTGCATGAGGCGTCATCTT	CCATACCGCTACTCGGTATGAGATT	C	T	21	ref|NP_001149013.1|	abhydrolase domain-containing protein 5 [Zea mays]_x0001_gb|ACF79200.1| unknown [Zea mays]_x0001_gb|ACF85393.1| unknown [Zea mays]_x0001_gb|ACG33822.1| abhydrolase domain-containing protein 5 [Zea mays]
BS00022579					TGTTGGCGCAGGGCTAACGCAACTTCTTTTCTTCACATCGTCGCAATACTCCACCGGGAGGGGTCTCGAGTACATGGGCATCATGATCATGGCATGCACATTACCCGTCGCTCTGGTGCACTTCCCCCAATGGGGCTCCATGTTCTTCCCGGCTAGCGCTGATGCCACGGAAGAGGAATACTATGCTTCTGAGTGGTCGGAGGAGGAGAAGGGCAAGGGTCTCCATATTACAGGCCAAAAGTTCGCAGAGAACTCCCGCTCAGAGCGCGGCAGGCGCAACGTCATCCTTGCCACATCCGCCACGCCACCCAACAACACACCCCAGCACGTATAAGGCCCTTATTTTTATGTCACCTAAGAATTTTACTGTTCAT[Y]ACGTATATATACAAACCGTATA…	TATGTCACCTAAGAATTTTACTGTTCATC	TTTATGTCACCTAAGAATTTTACTGTTCATT	CTGCAGACGTAGATATACGGTTTGTATAT	C	T	105	gb|AAG01172.1|	high affinity nitrate transporter TaNRT2 [Triticum aestivum]
BS00022582	Heterozygous in durum breed accessions	4B	64.81	3.75	AAGGCAGGCGCGATCATCGGCGCGTTCGGGTTCCTATATGCGTCGCAGGACCAGAAGAAGCCCGAGACCGGCTACTCACGGGGAATCGGCATGCGCAACGCACTCTTCGTGCTCGCAGGCACAAACTTCCTGGGCCTGCTCTTTTCCCTGCTGGTGCCGGAGTCCAAGGGCAAGTCGCTCGAGGAGCTTTCAAAGGAGAACGTTGGCGACGACGACGCCATTGCCCCGGGTGGTGTCTAGAGACATGCAGGCGTACATGCACACTCGTGCATGGTTGGTGTGTTTGATATGCATTTCTGTGTTCTGCCATTTATATTGTT[Y]CTGCGGTTACTTTCTGAATTTGTTGTGTTGTAATGGTAACAATGTAATGCGTTGGCCGTATCAGTGACTCAATTCT…	CAACAAATTCAGAAAGTAACCGCAGG	ACAACAAATTCAGAAAGTAACCGCAGA	GCATTTCTGTGTTCTGCCATTTATATTGTT	C	T	188	emb|CAY56583.1|	phosphate transporter [Hordeum vulgare subsp. vulgare]
BS00022584					TCCTCCTTCGTCTTCGTCGTCGTCGTCCTCCTCCTCCTCAGTGAAGTCTCACTCGCCGCCGCCGCCGCGGACGCCGACGGAGACGACGACAACCCCGTGGTCAAGAAGTTGTGCACCGGCACGCCCTTCCCGGAGCTCTGCGACTCCATGATCACGCGCTACGACCAGAGCAAAGGCGCAAACGAGGAA[R]GCCTTGTGGGGATGGCGGCCCTCACCTCCGCC	GAGCAAAGGCGCAAACGAGGAAA	AGCAAAGGCGCAAACGAGGAAG	GAGGGCCGCCATCCCCACAA	A	G	0		No hits found
BS00022585		2A	0	79.69	TCCTCGTGTAGTAGCAGCAGTAGCAGAAGAAACTTATGCT[K]TCCATGATGAGCTGAAGCAGGTAGATACTTTGTCACCTGAGGAGTATTCTGATGAAGGTTGGCAAGCAGCTACATTGAAAGGGAGATCTGCAAATGTGCGGAAGAAAAGCATCCGCAGAAGGTCATCTCTCACGAAATTAGTGGTTGATCGTACAGAAGATGGTCGCACTGCTTCTACTCATAGGAGTGGTGTACAACCACAAGCAAAAGAGCACAAAGAGGAAGCTGTAAACTCCCCTAGCCAACTGTCATTTGGCAACTTTATCAGAAGTGATAAGTTGAATGGGGACCCCATCATTACCGAAGAGAAGTCTTCTAAGGGTACGTCTAAATCGGAATGGAAGGTAAAGCCCACA…	CCTGCTTCAGCTCATCATGGAC	ACCTGCTTCAGCTCATCATGGAA	TAGTAGCAGCAGTAGCAGAAGAAACTTAT	G	T	10	gb|EEC78121.1|	hypothetical protein OsI_17662 [Oryza sativa Indica Group]
BS00022587					TCCGCAACTCCGGCGAGCAGGTGAAGATCAGCAGCATTGAGGGAGACACTGTAGCTATCTATTTCTCGGCCTCATGGTGCCCGCCATGCCAGCGGTTTACACCAAAGCTTATTGAAGCATACACAGAACTTACCTCAAATGGCAAGAGCTTTGAGGTGATCTTTGTTTCAGGCGACCGAGATGAGGAAGCATTCAATGCCTATTTTGCAAAGATGCCGTGGTTGGCAGTTCCTTTCTACGACTCCGAAGGCCGTAAAAGCCTTGATGAGCGGTTTGACGTCAACGGTATTCCACACCTTGTTTTCCTTGATGCAAAAACTGGCGAAGTTCTTACTGACGAAGGAGTTGAGTTTGTGAGTGAATATGGAATAGAAGCTTATCCTTTTACAACTGAGAGGA…	AAATTCCTCAACTGGAGGGTAGCT	CCTCAACTGGAGGGTAGCC	GAAGTATGTTGGTATATGCTTTGTAGTGAA	A	G	337	gb|ACF82903.1|	unknown [Zea mays]
BS00022591	Heterozygous in durum breed accessions				GAGCCAAAAGAAGAGAGTTGCTGAAGAGAAGAAATCAGCGAGGA[R]GATGGGGCTCGGAGTACGCCTTCTGCCACCCTCCGCAGAGGATGCTGCCGCTGCAGCTCGTGTGAGGTTCGCCTCGAATTTCGAGAAGAACAGGAAGGACAAGAGAGCAGCGATCAAGGCCGCCTCCATCTTCCCGGAGCCATCAGGCTCAGCTTCGAAAGACAAGCTAGACCTTGCGCTGAAGAGGCGGAATATAAAAGCTAGTGCAGCGTCGGCGCTGATGGCGGGCAGGGCAAAGCCGTCGTCGTGGTCGCGGCAGAGCACCGGTTCTGGAAGTGCAAGGACTGCTGTGCCGATATTGGCAAGGCGCAAGTAGAGCCACACCCCGAGTTGTGCTTGCGCAACCAAGCAA…	GAAGAGAAGAAATCAGCGAGGAA	GAAGAGAAGAAATCAGCGAGGAG	AAGGCGTACTCCGAGCCCCAT	A	G	13	ref|XP_002447168.1|	hypothetical protein SORBIDRAFT_06g029700 [Sorghum bicolor]_x0001_gb|EES11496.1| hypothetical protein SORBIDRAFT_06g029700 [Sorghum bicolor]
BS00022592		6A	84.37	0	CTGAAACTTCTGTTGTTCTTGTGGTGGTTCTAGGTAAACAAACTCTCTTACACTCTGGTCACACCAAATTGCCATCGCGAGCATAACTGACTCTTTTATTAACCGATCACTGGGGCAAGGCACGGCAA[Y]CCGGCGTTCTACAACTTGGACGGCTTGGGGAAGATGTCCGGCGTGAACTTCTGCGCGGCGCTGATGCTCCCCTTGATCTTCAGCTTGCCCCTTATAAACGCCATCTGCGGGTTCAGCTTGCCGCTGGCGATGGCGAGGAAGTCGTCGTCGGTGAAGGTGAAGGCCGCGTCCGGCGTCCCCTCGTACTTCCCTGTGGAGACGGCGCCCTTCTTGAGGTCCACGACGAAGATCTCC	CCAAGTTGTAGAACGCCGGG	GTCCAAGTTGTAGAACGCCGGA	TCTTTTATTAACCGATCACTGGGGCAA	C	T	27	ref|NP_001048221.1|	Os02g0765800 [Oryza sativa (japonica cultivar-group)]_x0001_dbj|BAD17126.1| sterol carrier protein 2-like [Oryza sativa Japonica Group]_x0001_dbj|BAD17314.1| sterol carrier protein 2-like [Oryza sativa Japonica Group]_x0001_dbj|BAF10135.1| Os02g0765800 [Oryza sativa Japonica Group]_x0001_gb|EAZ24728.1| hypothetical protein OsJ_08500 [Oryza sativa Japonica Group]_x0001_gb|EEC74059.1| hypothetical …
BS00022594					CGTAATGGGTTACATGAAGAGCGGAAGCCAGAAGTCATTGGCTGCAGGAGGCATATCAGCCCTGGTGCTGTTCTTCGTTCACACTCAACTACCAGTGAGACCCGTCTTTGCGTCAGCGATCGGGTTAGGTATATCGGCTGCACTGCTGTCAGTCATGGGGTCTCGCTTCAAGAAGTCCGGAAAGATATTCCCAGCCGGCGTCGTGTCCCTCCTTTCCTTGGTCATGGTCGGAGGCTACGCCCATGGGATTATGCGTAGCTCGCATGCGTGATGCAGTCAGTGCGGTTACCATATGCACCTCCGGACTTAGACTTGCGAGTTCNNNNNNNNNNNNGTGTGTTTCGAAGCAGTTGTCTGCATATCTTCTGTGTTTTCGGACCTTTGGTGACTGACTGACTG…	TCACTTAGTTCACTAGAACATCAAG	CTTCACTTAGTTCACTAGAACATCAAC	TCGTGTTACATTGTCGTTGAACTCGAA	C	G	18	ref|XP_002448666.1|	hypothetical protein SORBIDRAFT_06g031070 [Sorghum bicolor]_x0001_gb|EES12994.1| hypothetical protein SORBIDRAFT_06g031070 [Sorghum bicolor]
BS00022600		5B	142.75	0	CTGAGGATCACGTATTTTTGGATCAAGGAGCAGCTGGAGAAGGAAAAGTCCGAAGG[Y]GCTGACATGTCGGCATATGGAACATCCAAGGTCTGCACCACGCAGGCACCGGTCCAGCTTGGCTCCCTCCGCGCCGCAGATGGCAAGGAGTGAACACTCGCTCTAGGCAAGGAGATCAGTTGTTTGTCAGTTGTCACACCATTTCTTGATTCAGTCTGAACTTTCACATACTGCATGAGATTTGTAGCCTTTTGTGCTGTTGTAAACGGGAATAACTGCTTGGTGCAAGAAG	CCATATGCCGACATGTCAGCG	CCATATGCCGACATGTCAGCA	ATCAAGGAGCAGCTGGAGAAGGAAA	C	T	48	gb|EEC79031.1|	hypothetical protein OsI_19573 [Oryza sativa Indica Group]
BS00022602		5B	56.79	0	AAAGCCAAGCTTGAGGAAGCGGTCAATCAGTTGATGGCGACATCGATGATGACGTCGCTTGCTGGTAAGATACTTGATGCTCCGGCTGGAGCCGACAGGGTGCGTGGAGCTGGTGATCAAGGAGTCTTGCGTGTATTGAAATGCGAGCACCAGGAAAGCATGGCGACTGATCCAATACCTTCAGAGTTTAGCTGCAAGACCCATATGAAAGCAATCTACTACC[Y]GAGAGGTAATTTATTAGATGCTGTATTTGGGAATGAAGCTTTGCCTGTGTGGCATGGTATTGAACATGGCCTGGAATTGCTAAAGAAAGCGTCACCTTGAGAGTGGGAAATGGTAAGTGCGTCAGGGCCTGGCGTGGTAATTGGCTTCCCTGAAATTTAAAAACCAAAGTCCG…	AAATACAGCATCTAATAAATTACCTCTCG	CAAATACAGCATCTAATAAATTACCTCTCA	TGCAAGACCCATATGAAAGCAATCTACTA	C	T	42	gb|EEC83406.1|	hypothetical protein OsI_28856 [Oryza sativa Indica Group]
BS00022603	Heterozygous in durum breed accessions				GCAGCTAATGCACACGGAATCAGCGGTTGCTGAAGCTAACAAGGCCTTGCAGGAGGTAAAGGCTGAGAAGGAGGATATTCAAGAGCAGCTCATGCACACAGAATCAGGGGTTGCTGAAGCTAACAATGCTGTTCAGGAGGTGAAGGCTGAGAAACAGGGCCTTCAAGAGCAGCTAACGCACATGGAATCAGCAGTTGCTGAAGCTAACAAGGCTGCGCAGGAGGCAACGTCCGAGAGTTTGCAACTTAAGGATAGGTTACTTGATAAAGAGAACGCATTGCAGAGCTTAACCCAGGAGAACGACGAATTCAGGCTGCGAGAGGCTGACGCCATGAAGAAGATAGAGGAATTATCTGCT[Y]TGCTTGCTGAAGCCATGGAAAAGAAGCATCCTGAGGAG…	TTTCCATGGCTTCAGCAAGCAG	CTTTTCCATGGCTTCAGCAAGCAA	TGACGCCATGAAGAAGATAGAGGAATTAT	C	T	5	gb|EAY96332.1|	hypothetical protein OsI_18235 [Oryza sativa Indica Group]
BS00022609		1B	0	25.09	CAGGATAAGCAAGAGATTGCTGAAACTCAGAACGAGCTAGCTAAACTTCAGATTGTATACGAAGATGCTGCACAAAAGAGTGAAGGTACTGCCCCATCAGTTTTTATGGCCAAGGAAAATGATGGCAGCTTCCCAGGTGCAAAACACGAGCTTGCCCTTGTCCCGCTGCACCAAGTAAATGCTGCGCAGTCTCCTGCTATGCAATTCCAAAGCTGCAATGGGCTTATTCTACAGCAGCTTGTGCCTGTGTCTTTTAGCAACCAACAAGACCAGCCACGTTCGAACCAACCTACTGTTTACTGTATGCAAAATCAAGGCCAGCCTGAGCGCAGGCAGGCCCAAACATTTCAACCTGCACCTCA[K]TCTATGCAGCCGCAGGCCCAGAACCCTCAGCCAC…	CAAACATTTCAACCTGCACCTCAG	CCAAACATTTCAACCTGCACCTCAT	TTCTGGGCCTGCGGCTGCATA	G	T	18	gb|EAY99014.1|	hypothetical protein OsI_20972 [Oryza sativa Indica Group]
BS00022612		3A	59.12	0	ATTGGATTTCTTCAACAGTAGAATGGACATGCAACAGTTAGACGGGGAATGGTCTGTTGACAAGGTTCTTGAGCTCATTAATAAAAATTGCCGTTCATGGCGTGGGGAAGGAATGAAGATGTTTACGCAGTTACGATTTACATATGAGCAAGAAAGTCATCCTGAGGAATTCTTCATTCCATACGCATGGAGGCTTATACTATCACGAGGATTCTCTTTCAATCCTGGTGCCATAAATTTGTTCCCAGTGGAGATTCATGTTGATGATTCACCATCCAGCGAACAAAAGGTTTAGGGATGATCTGGAGCCTTTGGGTTCTGACAACACACAAAAATGTTGGACTTGCATCCCGACAAAGAGACTGTTGTATATAGGCGGCATATACC[W]GATAATCAA…	CACAAAATGAATGAAAATACACTTTGATTATCT	CACAAAATGAATGAAAATACACTTTGATTATCA	AAGAGACTGTTGTATATAGGCGGCATATA	A	T	65	ref|NP_001044398.1|	Os01g0773100 [Oryza sativa (japonica cultivar-group)]_x0001_dbj|BAD52939.1| putative dymeclin [Oryza sativa Japonica Group]_x0001_dbj|BAD82078.1| putative dymeclin [Oryza sativa Japonica Group]_x0001_dbj|BAF06312.1| Os01g0773100 [Oryza sativa Japonica Group]
BS00022614		1B	0	4.94	AGGAGTTCCTGCAGGTCGCGGCTGCCTGATCACCTGCACGTCGCTGCTTGCATTATTTAGTGAGCTTAATTAAGCAAAGGTTTGTGATTTAGCCAGCTTCGTTAATTCGATGTACACTAGTGCATGTGTGTTTGCTTGTTACTGCTACGGCCTACGGATCTGTTCCGGTTAAATAAGGATCGATCGATTAGTTTGTGTAA[R]ATCACCATCCTATTTGTCATGTCATGTACTCATGTCACACAAATAGTCATGTAATGTACTATATGTAATCCGCCTACAGGATTTGCATATTTGTTTACACGTACTCGGCTCATCCCTTCTG	AATAAGGATCGATCGATTAGTTTGTGTAAA	AAGGATCGATCGATTAGTTTGTGTAAG	GTACATGACATGACAAATAGGATGGTGAT	A	G	0		No hits found
BS00022615		1B	55.46	0	CGGGGGACGGCAGCGTGGACGTGGAGGTGTGCCTCGCCCCGGACACCATGGGCCGCCTCCTCTGCGACGACGAGTTCCTGCAGTTCGTGTCCCATGCACCTTCACCTTGATGCAGTGCACCGCATCTGGAGTACCAGCGCATAAGATGTGACATGGCCACCT[R]TGATCGATGTGGTCACTGGACATGTCACATGATGCATGTATGTAACACATGTTGCGCAGCAGATACGTAATGGATTTGTATGGTTGCAA	ATGTCCAGTGACCACATCGATCAT	GTCCAGTGACCACATCGATCAC	GAGTACCAGCGCATAAGATGTGACAT	A	G	5	ref|XP_002441195.1|	hypothetical protein SORBIDRAFT_09g022030 [Sorghum bicolor]_x0001_gb|EES19625.1| hypothetical protein SORBIDRAFT_09g022030 [Sorghum bicolor]
BS00022621		6B	0	39.91	CCGACGTCGACACTCGCCTTCGCCTGCTCGAGCAGCTTCTCATCGGCACCATCGTGGCTCGCCATCATAGTAGGACGTAGACAACGTCCCTCTCACGGGTGTCATAGAAGAAGTAGCGGCTGTTGACGTAGACGGAGACCTTGGCAATACCTGACGCTGCACTCTACAACGAGCTTGGCAAGGAAG[M]TGTCATCAGCGAAAAGGCGTTCGCCGAGTCCTTGGAA	ACAACGAGCTTGGCAAGGAAGA	ACAACGAGCTTGGCAAGGAAGC	CGGCGAACGCCTTTTCGCTGAT	A	C	0		No hits found
BS00022622		3B	18.96	0	CTTGCAATGCTGGTCTGGCCTTTAAAATAATATAAGGATACCTTAACAACAAACCCACAAAGCTTAACAAAAACATAAACTGTGCAGGACACACCTCAATTCCCAGTTTGGAAGAGATGATGGATTCATTTGGAACCACGTTTCCCAAATGTTCAGATAATAAAACAACAAATGTTGAATGTACATTTATACGGAAACAGCGGGGGTGAAGTTTTATCAAGTTTTCTCAAGCCAAGAGAAGATTTGGATACAACCCTCGGCTCGGTGTTCAGCTTTCTTGAGCGGTTTCGGTCTTCCCGAGGTGCTCATACTGGCTGCAGTCTGCTCCTATGTCCTTCAGGGCTGTGATCAACCTTGGCAAGATTTTGCCCAATGCAAGTTTGAAGCCCATGGAGCAAG…	GCCTGCCCTCCCACCGATT	GCCTGCCCTCCCACCGATA	CCATGGAGCAAGAGTACTCCTTGTT	A	T	8	ref|XP_002457448.1|	hypothetical protein SORBIDRAFT_03g007490 [Sorghum bicolor]_x0001_gb|EES02568.1| hypothetical protein SORBIDRAFT_03g007490 [Sorghum bicolor]
BS00022624		3A	51.75	0	ATCATATACCATCGTCCGGTATCTATCGAAGCAAGCTTGCTGTTCTTGTGCTGCAGAAGGGGCGGTCCTTTGAATTTGGTTATCCGAGATGACGGTGACACCGCAAATCACGGTGAGCGACGGGAGGCTGGAGGTCCGCGGCCGGACGGTGCTCTCCGGCGTGCCGGACAACATCACCGCAGCGCATGCTGCCGGGGCCGGGCTCGTCGACGGGGCCTTCGTGGGTGCCACGGCCGGCGAGGCCAAGAGCCACCACGTCTTCACCTTCGGGACTCTCCGCGATTGCCGGTTCATGTGCCTGTTCCGGTTCAAGCTGTGGTGGATGACGCAGCGGATGGGCACCTCCGGCCGCGACGTCCCGCTGGAGACCCAATTCATCCTCATCGAGGTCCCTGCCGC…	CCTCCTTGTTCTCGCTGCCG	CCTCCTTGTTCTCGCTGCCA	CGACGACGGCTGGCAGCAGAT	C	T	252	dbj|BAI66422.1|	seed imbibition protein [Triticum aestivum]
BS00022626	Heterozygous in durum breed accessions	1B	66.93	0	AGCAGAGGCAGCCTGGCAGATCCTGAGATGATGGCTTCTGTCAGCAGTCCCGGTCGGTTCAATTCCACGGACCGGTACTACGATGATGGGTTCTCGAGGGCCTATGACATGAGCCCTCTCCAGGGGGCGAGGGAGATGCAGTTCTCCTCGCTGGACACATACGGCACCAATGGTGGCCTGTCCGACATGAGCACATCAAAGCCATGGCTGTATGGCGGGCATAGCCCTGTGAATCCGTCATCGATGAATCTCGGATCGCTGAGCACAAACGGGTTCCCGCAGCACCACCACCAGATGGGGGACTACAGCAGCAACCTGGCGAGCGGGGTGAACGGTGTGGGCTCTGCCGCAGCCGCGTATCGGCGGCAGGCCAACAACGGGCGCTGGTGATGCGATGGG…	GCCTGTATACAGTCAGTCTTACAC	GCCTGTATACAGTCAGTCTTACAG	GCACAAGCATCTGTTACAACAAGCATTAT	C	G	11	gb|EEE64305.1|	hypothetical protein OsJ_19142 [Oryza sativa Japonica Group]
BS00022627					GACCGCTCCCGGAATGTTATGGGATATCGTCGACCCACGCGTCCGCCCTCTCCCTCTCCCTCCTCCTGGTGTCAATTGTGTTCCCGTATATCTCGCGAGGTAGGCAGGAGTACGACTCCACTCCATGCCATTGAATCGCTGTTTACTACCACCACTANNNNNNNGTGCACATACAGCAGAAAGGAAACTTTTCCCCTCCGAATCGAAACACGAGAGGGCACCGGAATCCTTCCGGTCTCCGGCGGCGGCTCGCCCCCAACGCCACGAGGCACTAAATTTACTCGCGCGGCGATCTCCTGCGTCCTAACACCAAGCCGCCTCCCCCTTTTTCTTGCTTGCTAGGTTTAGCCGGCTTGCTCGAACCCGAAGGCCCCCGCTGGTCGCTGCCTCCCCGCTCCG…	GTTACTTCAATGCCAACATTAGTTGTTTG	GTTACTTCAATGCCAACATTAGTTGTTTC	TCACTGATAGTGAGAATTTGGTGTTGGAA	C	G	13	gb|EEC70241.1|	hypothetical protein OsI_01023 [Oryza sativa Indica Group]
BS00022632		1B	45.19	0	TTTGGGAACATCATCACATGCCGTCTGGTTCAGATTAGGTCATAGCACTGGTAGGCAAAGATAAGTGGTACGATTTATTGTTTGTTTTTGCTTGGTCCCTCCGTGGTCACCATAACTTGGCAAGCTACCCCTTGCAAGTTGTGGCTGTTGGTGGTGACAAAAATAGTTGTGGAAAATCTTTTTGCACGATTTAGTCTTGTAGCTTCTGGAAGGTGTCTGAATCCATGTGGATGATAGAATCAAAACATTTTGCACTTGTTTTGAAAATCCAATCGTGTACAGTTTGAGCTAAATGTTTTTGTCCTTCCAGCATTGCTCTTTCTTTGATGGATGTTTCTTGAAAAGAAGAGCAGCCAAGTAAAATTTGGAAATGTTTTTGTCCTT[Y]TTCTTCAAAATT…	TTCACAACCTGGAATTTTGAAGAAG	GCTTTCACAACCTGGAATTTTGAAGAAA	GAGCAGCCAAGTAAAATTTGGAAATGTTTT	C	T	119	gb|EAY79105.1|	hypothetical protein OsI_34211 [Oryza sativa Indica Group]
BS00022638		5A	76.62	0	CTAGCGAGATTTCCCCACCCGTCTTCTTCCTCCGAAACCCTAATCCCCAAATCGGGGAATCGGACCCAGCCCGGCGCCGCGGAAAGCATCCCCCCATCGACCGGCATGGCAATTGCTCGCACTGGCGTGTACGTGGACGACTACTTGGAGTATTCGAGCACCCTGGCCGGCGACCTGCAGAGGATCCTCTCCACCATGCACGAGCTCGACGAGAGGGCCCATGGCATTTTGGGTCAGACAAAAGGGCAGATCAAATTTCTCCTGGGGGTGCCATCCCATGGGTTCGACAGGCCAAACGTGGTGCATGATGAGAATGCCTCGGAGAA[S]ATGACGAGGGATATCGAAAATAGCCAGGACAATGCGCTTAGTCTCTGCACGGAGAAAGTGTTGCTCGCAC…	ATTTTCGATATCCCTCGTCATG	GCTATTTTCGATATCCCTCGTCATC	TGCATGATGAGAATGCCTCGGAGAA	C	G	120	gb|EAY91859.1|	hypothetical protein OsI_13505 [Oryza sativa Indica Group]_x0001_gb|EAZ28582.1| hypothetical protein OsJ_12568 [Oryza sativa Japonica Group]
BS00022642					GTCCTCCCCGTCAACGCCGTTAGTGGATCGGAAGTGGAATGTGTTGCTTCCGGTTGTAGTTTGTTCCTAATTGCCGTGCTAGGTCTATCTTCTTCTGTGTAGAAGAAATATGGTTGTTGGAGTAAGACGAACTTGATATGTGATGATGTTCCTTCTGGTTTGCGATGAAGCAAACGTATGTTTATGATGCAGACC[K]CAGAACCATTGTTGTAGGCAGCATCACTGCTGTCGTCGTGTGTGATTGTTTGCTGTTTTTCTGAGTTGTTTTAAA	GCCTACAACAATGGTTCTGC	ATGCTGCCTACAACAATGGTTCTGA	GGTTTGCGATGAAGCAAACGTATGTTTAT	G	T	0		No hits found
BS00022644					TGCTCCAAATCGAAGCCTGAGCCGATGCCAAAACCGGAACCAAAGCCGGAGCCCAAGGCTAAACCTGAACCGAAACCGAAGCCGCCTCCAAAGTGCAAACCAC[Y]GGCAACGCACAATTGATGGGATACTTATATATGACACTTGATGGAGGAGAACCCGTACGGAGCCACACTATGCTATTTTTAGAATAAGTAATGCATTATTCCCTGTATTCAATTTCTTTCTATTGTTTCATGCACGCTNGATGAGTATTAGTACTCTGTAA	CCCATCAATTGTGCGTTGCCG	ATCCCATCAATTGTGCGTTGCCA	CGAAGCCGCCTCCAAAGTGCAA	C	T	0		No hits found
BS00022647	Heterozygous in durum breed accessions	5B	0	71.91	GTTCGACCGCTGGTTCGCGTCGGTGCCCACCTCCACCCAGCCCAACCGGCTCTTCGT[S]CACTCGGCCACCTCCCACGGCCTCACCTTCAACGCCCGCAAGGACCTCATCAACGGCTTCCCGCAGAAGACCATCTTCGACAGCCTCGAGGAGGACGGCCTCTCCTTCGGCATCTACTACCAGAACATCCCCGCCACGCTCTTCTACCAGAGCCTGCGCCGGCTCAAGCACCTCCTCAAGTTCCACCAGTACAGCCTCAGGTTCAAGCTCGACGCCGCAAGGGGCAAGCTCCCCAACTACGTCGTCGTCGAGCAGAGGTACTTCGACTGCAAGGAGTTCCCGGCCAACGACGACCACCCGTCGCACGACGTCGCCCGGGGCCAGAGGTTTGTCAAGGAG…	GCCCAACCGGCTCTTCGTC	GCCCAACCGGCTCTTCGTG	TGAGGTCCTTGCGGGCGTTGAA	C	G	500	gb|ACL54095.1|	unknown [Zea mays]
BS00022648		1B	32.79	0	GTATATTTGCGGAACTTCTAACTGGCAAACCTCTTTTTCCTGGGAAAAATGTGGTGCATCAACTTGATATAATCACAGATCTACTGGGAACGCCTGCTCCAGAAACAATTGCTAGGATTCGAAATGAGAAGGCCAGACGCTACTTGAGCAGTATGAGGCGGAAAAAGCCTGTACCGTTTACACAGAAGTTTCCGAATGCAGATCCACTTGCATTAAATTTGTTAGAGAGAATGCTAGCATTTGATCCAAAATACCGGCCAAGTGCTGAAGAGGCTCTTGCTGATCTTTATTTCAAGAACATAGCTAGTGTGGATAGGGAGCCTTCTGCACAGCCCATTACTAAGCTCGAGTTTGAGTTTGAGAGACGAAGAATTACGAAGGACGACATAAGGGAACTCA…	ACATTAGATAGTGTACAGTGGGCTC	AACATTAGATAGTGTACAGTGGGCTA	TTTGTTTCTCCAAGCTGGTGGCCTT	G	T	500	gb|ABC54584.1|	mitogen-activated protein kinase 2 [Triticum aestivum]
BS00022650		1B	5.83	0	AGGAAAGCATGCTCTAACATTAATATTAGGCCAAAAAGATATTACCTTGATTCACAGCAGGATACAATCATGTAGAACAAAGCAAAATACCCAAGGCAAACATAACATTTCTGCTGCCGTGTGTTTGTAATCAAGGCAGTTCACTACTAACTGGAAATGTGACAAAATAACTAGTCGCCAAACAAGTCATCATCACTATCATCAGCCGGATTTGCGTCCACATCCCTGCTAGACTTCTTTTCATCAACAACTTTGACTTGCTCTGGCTGGCCATCTGATTTATACGCCCATGATGAGCCCGGTTTTGCTGGAACAGAGTCCCCGTAAAGGTCATCATACATACCACCTCTGGATGTGCTTTTAACTTTGTTAAGCATCTGTTGTAGCTTATCTGTTACC…	TCTGGGGATGCTTCTGCTGTT	CTTCTGGGGATGCTTCTGCTGTA	TACCGACTGCCTGGTTGTCATCATT	A	T	10	gb|EAZ06542.1|	hypothetical protein OsI_28789 [Oryza sativa Indica Group]
BS00022651		2B	0	2.41	TTAGGCCTATTTAGGTGACATTCTAGAACAAGTTTGTACAAAAAAGCAGGTTGCTACCGGTCCGGAATTCCCGGGATATCGTCGACCCACGCGTCCGGCAGCCATACCAACCTCAACCCCCGAGAGAACTCTCCGGCCGGAGCACGGGAGCGACCGACCGAGCGATCCCCAATCTCTTTTCCGGCCGCCGATCCAGCCGGGGAAAATTACTACCCCACAGTCACGACCGCACACTGCGACGGCGGCGACAGAGCATACCCCGCCGCCACGATGCCGTCCGCCTCCAGCGCCGTCCCATCCGCCGTGGCGCCGG[S]AGACGAATCCCAATCCCTCGCCGCCCCGAAGGTCCTGCTCGGGAGGTACGAGCTGGGCGGGCTCCTCGGCCGCGGCGCGTCCG…	CGAGGGATTGGGATTCGTCTG	CGAGGGATTGGGATTCGTCTC	GCCTCCAGCGCCGTCCCAT	C	G	4	emb|CAI93180.1|	glycosyltransferase [Triticum aestivum]
BS00022652		5B	66.9	0	GCCTTTCCCGTGAGGACACGTCCATCAACGGCTACGACATCCCCGCCGGCACACGGGTGCTAGTCATGGTGTGGTCTATTGGCCGTGACCCGAAGTTGTGGGAGGCGCCGGAGGAGTTCATGCCAGAGCGTTTCCTCGACAGCAGACTCGACGTCAAGGGGCAGGACTATGAGCTGCTTCCATTCGGGTCAGGACGCAGGATGTGCCCCGGGTATAGTTTGGGACTAAAGGTGATCCAGGTAAGCCTGGCAAACCTGCTGCATGGGTTCACATGG[R]GACTCCCTGACGGTGTAGAGCTGAGCATGGAGGAGATCTTCGGCTTGTCCACACCACGTAAGTTCCCGCTGGAGGCCGTTGTGGAGCCCAAGCTACCAGCTCACCTCTATGCCGAGGCTTG…	GCTGCATGGGTTCACATGGA	GCTGCATGGGTTCACATGGG	AAGATCTCCTCCATGCTCAGCTCTA	A	G	500	gb|ABX60821.1|	epidermal p-coumarate 3-hydroxylase [Triticum monococcum]
BS00022653		4B	64.2	3.75	ACATCCAGAATAAAAGGTGCTGTTATTGAAGCGGCAAGCTGCCTCGATGATCAGTTTGATTGTTCAGCATTGCTCCTCTCCTGTGTGTTGTGCTATTTTAGCTGTAGTTTATGCTTA[M]TCACTTTGGCTGAAATGGTGTGGTGTGCTGTGTTTATTTGTTGGTAATGTATGATTTGATTGTGGGTGTCAAAGTACAAATAAACCGTGCTTGCGTTTTCCGAAAGCTGCTTGTTCGCACAC	ACCACACCATTTCAGCCAAAGTGAT	CACACCATTTCAGCCAAAGTGAG	GTTGTGCTATTTTAGCTGTAGTTTATGCTT	A	C	0		No hits found
BS00022654	Mapping to D genome				GAGTTGGAGACAAACACGGACTACTATCTGGAACTCGTGTCCCAGGGAGTCGG[Y]AAACCTAAGGAAGAGCTCGCAGAATTCCTGAGAGGCCCAAGGTACTTCCGCGCACAGGAGGCCATCGACTACGGCCTCGCCGACACGATCCTGCACTCGCTGGACGGCTCATTCAAGCCCAAGGACCTGACGGCGCAGCTGGCCAAGGCACAGGAGATGCGGCAGTCTGGGAAGCGCGCTCCGGCTGGAGCTGGGCGATGGTCGACTCCGACCGCACCCAGATAGACTAGAACGC	GCGAGCTCTTCCTTAGGTTTG	CTGCGAGCTCTTCCTTAGGTTTA	GAGACAAACACGGACTACTATCTGGAA	C	T	15	gb|ACG44564.1|	endopeptidase Clp [Zea mays]
BS00022659					GATGATGATGATGATAATAAGTTTCCGACGTCGCCGAACAGCCTTGCCTTTGCCTTGTTAGCTGCCTGCTTCGACAGAATCTGAGACTTGAGATG[R]TGATGGTCTGTAGCGCAAGTTGTTTTGCTACCTGTGGTTGGTGTGGTAT	AACAACTTGCGCTACAGACCATCAT	CAACTTGCGCTACAGACCATCAC	CCTGCTTCGACAGAATCTGAGACTT	A	G	0		No hits found
BS00022661	Heterozygous in durum breed accessions	4A	29.9	0	GGAGCTCTATGCGTTGTCCCGGTATATGTCTTCTGGAAGACTGCCAGGAAATCCAGAGTCTAATGGGTTTATTGAAGGCAAAGAGACTGAAAATAATAAAGAGAGCTCAAAAACTGACGAGTCTGAGCTCAGATTGGCACAGCTTCAACATCAGCTACCTGCTAATGAACCTGGTGCATTAATGCATCTTGTAGAAGAATCAACTGCTGATGATACAGAGGAGGAAAGCGTTAAAGAGTGCAGGACTTTATTCAAAGATATGAAGTTCTACTTAAGTCGTGAGGTTCCTAGGGAGTCTCTCTTGTTTATAATTCCGGCATTTGGAGGAACTGTTTCGTGGGAAGGAGAAGGAGCTCCATTTGATGAAACAGATGAAGATATCACCCATCAGATTGTTGA…	GCAAATTCATTATGCTCAGATTTTGCCT	GCAAATTCATTATGCTCAGATTTTGCCA	GTGATGAAGATCTGGGCAGTTCGAT	A	T	190	ref|NP_001050986.1|	Os03g0699200 [Oryza sativa (japonica cultivar-group)]_x0001_gb|AAO38454.1| pescadillo-like protein [Oryza sativa Japonica Group]_x0001_gb|ABF98376.1| Pescadillo N-terminus family protein. expressed [Oryza sativa (japonica cultivar-group)]_x0001_dbj|BAF12900.1| Os03g0699200 [Oryza sativa Japonica Group]_x0001_gb|EAZ28253.1| hypothetical protein OsJ_12225 [Oryza sativa Japonica Group]_x0001_dbj|BAG…
BS00022662		5B	66.25	0	ATACCGCCAATGATAATTTCTTTATTATGGAAACAAAACAGTACGTACATGGCAGCAATCATGCTTTATTAGTACCTTATATCTGCAATGTCAGAATCAATGTGAATTAGCCTCGCTGTACAATGGAT[R]TGTGATAATACACCTGAATTTCTGAAGACATGAGCATGAGCTGGTGCGTATATATTCACAGTTTGGTGTGCAATTCCCTGAAATTTTAATAGGCGCAGAATACACTTCACGTCTACTAGATTTTAGAGTGCTTTGCCTGGGTGAACTCCTTGCGTAGGACTCTCCTCATGACCTTGTTTGAGGCGGTTCGAGGGAGCGATGGCACCACAACG	GAATTAGCCTCGCTGTACAATGGATA	AATTAGCCTCGCTGTACAATGGATG	GCTCATGTCTTCAGAAATTCAGGTGTATT	A	G	5	gb|EEC84495.1|	hypothetical protein OsI_31179 [Oryza sativa Indica Group]
BS00022663		5B	66.9	0	AAGCGCAAGTTCTCCAATACCAGCAGAATCCTGTGGTAGGGGATTCCCATTGCTGTCAAGAATAAACAGGTTGCAACCCATGGCAGGTGTACTGAATGCTGACAATGCTTGAGGTTGCAACAGGGATCCAGTAATAAATCCACCACCAATTTCTGTGCCACCACAGTACTCGATTACTGGCTTGTAGCAAGCTCTTCCCATCAGCCACAAATAATCATCCACACTTGATGCCTCCCCAGTTGAGCTAAAGCATCTGATGGTTGACCAATCAAATCCTGCAGTACAATCTGTACTTTTCCATGTGCGAACAATGCTGGGTACCACTCCAAGCATTGTCACCTTAGCATCCTGTACAAACTTTGCAAAACCTGAACTATTCGGGGAGCCATTATACAGCGC…	GGCTTGTCTATGCCTCACTG	CCTGGCTTGTCTATGCCTCACTA	TATACAGCGCCATGGATGCTCCATT	C	T	500	gb|EAZ44562.1|	hypothetical protein OsJ_29182 [Oryza sativa Japonica Group]
BS00022672	Heterozygous in durum breed accessions	6B	0	53.4	AACAATAATGGTGCTTCATTCAGCAGCAATGGTGCAACCAGATTGG[R]TGATGCATTCTCAGCAAGTTTCCGTCCAACAAATGACCTTGTGGTCGCAAGAGGTACCAAAGTGGGAGCTAGCTCCTTCGGTGGCGCGGTACATCTGTCTCCAGATACCGAGCAGAAGTACTTGAGCTTTGGAAGTTCAGACAGTCTGCTTGATCCGAAGCTTATGTGGAGCTCCTCTCACCTGCCAAGCAATATTAGTGCTCATCATTCCATGAGCCAAAGGTCGAATAATTGCAGCATCGACAGCAGCCAC	CGGAAACTTGCTGAGAATGCATCAT	GGAAACTTGCTGAGAATGCATCAC	TCAGCAGCAATGGTGCAACCAGATT	A	G	4	gb|EEC74174.1|	hypothetical protein OsI_09283 [Oryza sativa Indica Group]
BS00022673		5B	203.37	51.54	CGCATGGTACACGAGACAGCCGACNNNNNNNNGGGCGCATCGTTGCACATAGCCCTGCCTCGCCTGGCCACGACTGACGCGTGGGCCCGTCCGCTGATGCTAGATCGGACGGCGGGGACGCGGAGATAAACGCATCAAA[Y]GCTTGATAGGATGTGGATGTGTGGAGTGTGGGGTGGCCGTGGTAGAAATAGTCGCGTCTTCGGCGTTGTTAATTCAAATGCCAGAAGCACAAGGAAATGCACATACATATAGGCATGTCAATGTAATGTAAATATCGCACCCGCATAAAAAATGTAGATACTGTAAAAAATGATGTGGAGTATGTATGCTCGGTTACTGGGC	ACGCGGAGATAAACGCATCAAAC	GACGCGGAGATAAACGCATCAAAT	CACTCCACACATCCACATCCTATCAA	C	T	0		No hits found
BS00022677		1A	0	14.49	TTCCCCACGCCACGATGCTCCAACGTGGAAGCGGTCGGCGACGTGGCAGCAGCAGCAGTGCCCGACGATTACACAGAGAAC[R]CGCCGTCAAGCAGTGGATACGCGAATGGCCATATGGCCACCGCTTCATCGCACCAAGAAGATCATCCTTCTGAAGGAAGCGCGGGCAAGGAGAACCACAAGGCTACTACAGCCAACATCAACCAAAAAATGGTCAAGATATCTGATAAGTTGATTGGCGTCTTCATGGTCGATAAGCCTACACCGACGGATTGGAGGAAATTGCTGGCGTTCAGCAGGGAGTGGGACAACATAAGGCCGCATTTTTCAAGCGCTGCC	GCCCGACGATTACACAGAGAACA	CCCGACGATTACACAGAGAACG	GGCCATTCGCGTATCCACTGCTT	A	G	11	gb|EAY85432.1|	hypothetical protein OsI_06814 [Oryza sativa Indica Group]_x0001_gb|EAZ22648.1| hypothetical protein OsJ_06320 [Oryza sativa Japonica Group]
BS00022682		1A	0	6.37	GTGTTGCAGATTCCATCAAACTTGTATCAGCCTAGCTTCCTCCAAGCAAAGCCATGGCCTTCATACAGGCTATTCATATGAATCCAGGACAAGGCGAAACAAGCTATGCATGCAACTCCAGTTTTCAGAATGCTGGGCAGAAGAGGATGAAGCCTCTAATAGAGGCGGCCATCACTGACTTATGCAGCAACACCAACACCTTGTTGCATGGAAAGATGATGATCATGGACGCGGGCTGCTCCTCTGGCCCAAATGCGCTAGCACTCATATCACCTGCCATCGACGCCATCCACAACCACTGCCTTCAGATAAACCAGCCACCGCC[R]GAAGTGTGTGTGCTACTAAACGACTTGCCTGACAA	CAGATAAACCAGCCACCGCCA	CAGATAAACCAGCCACCGCCG	GCAAGTCGTTTAGTAGCACACACACTT	A	G	192	gb|EEC80483.1|	hypothetical protein OsI_22715 [Oryza sativa Indica Group]
BS00022685	Heterozygous in durum breed accessions				CCGGCGGCAAGACGGGGGCCATCGCGGCTAGTGTCGCTCGCCTCCGGCACACCCAAGGCCAGCCCAAGGGTTGTGGCTGACCCGCTCCCTGTGAGGTGGTGGCACGGTGGAACTGCAGCGCGTGCAGCCGGTGGCTGAGATTCCGTGGGAGTTTGCGTGATCACAGTGGAAGATGC[K]AACTCGATGCAAACTCAACAGGCAAAGGCGCAAGAACATACCTAAGGACGATGAATTGGCAGGAGCTCCGTCCA	CGTGATCACAGTGGAAGATGCG	GCGTGATCACAGTGGAAGATGCT	CTTTGCCTGTTGAGTTTGCATCGAGTT	G	T	0		No hits found
BS00022686		4B	52.09	0	TACCGCTACCTCGGTGGCTACTGGGAATCCAGAGAAAAGAGCAACTGGG[R]AGGCTGCCCTGACATTTTCGGACAACTTCCAAACGATCTAATGATCACTGACTAGGTTCAAGTAGGTTACAGGTCTTCTGGTTCTCTGTTTTTCTTCTTGTTTCTGGATCCGTTGGCTCCATTTTTAGTGGTTTATACTAGAGCAATTAAACGCCTTTCCACCTGTAAGCAAAGGCTGCCCTTCAGATACATTGTTTTAACGTACATAATAAGAGTGTCGTTTGTCCAAAAGGTCTCTCTGAATCAAATGTTTTTCTTGTGTGGATTTCACTCTGCACAAGTTCAGAGTGTGTGTCATATAGGCCATTTGTGTATATTTGAATATGTAACGTGCATTGAAGCGCCAA…	AATCCAGAGAAAAGAGCAACTGGGA	CCAGAGAAAAGAGCAACTGGGG	TCATTAGATCGTTTGGAAGTTGTCCGAAA	A	G	17	ref|XP_002466599.1|	hypothetical protein SORBIDRAFT_01g010720 [Sorghum bicolor]_x0001_gb|EER93597.1| hypothetical protein SORBIDRAFT_01g010720 [Sorghum bicolor]
BS00022689		5B	0	56.56	TAGCATCAGAGTTGCAATCTGGCATGGTTACAATATCAGCTCAGGTTGAGGCTGAACTGTCTGAACTACCACTAGAAGAGAGAGTTGAATACCTAAATTCTCTTGATGTTGCTGAAAGTGGGCTAGGCAACTTGGTAAAAGCAACATATAACCTTTTGGGACTAAGAACTTATTTCACTACCGGAGAGCAGGAAACAAAAGCTTGGACCATTATTGCAGGCATGACTGCACCTCAAGCAGCCGGAGTTATTCATAGCGACTTCCAGAAAGGCTTCATTAGAGCTGAAACTGTATCTTACGATGATTTTGTTGCGGCGGGTTCCCTTGGAGCAGCAAGGGAGAAGGGAGTGATGAGGTTGGAAGGGAAGGAATATATTGTGCAGGAAGGAGATGTCATGC…	ATGCCTCAAAGACAAATTCTGATGGT	GCCTCAAAGACAAATTCTGATGGC	CGAACTTACAAGGCAAGACAAAATTTGGAT	A	G	500	ref|XP_002463794.1|	hypothetical protein SORBIDRAFT_01g006280 [Sorghum bicolor]_x0001_gb|EER90792.1| hypothetical protein SORBIDRAFT_01g006280 [Sorghum bicolor]
BS00022690		1B	32.04	0	AAAATAGGCACTACGGAGATTACTACTATTTCCCAAAAGGGTTGAGTTCATCAGTCCAACAGTCGAATACAGTAGAATAACCCCACCGTTTCAGTTCAGCCAAGTAACTCCGCTGAATTAGCGCGAATATAAATAGTAGCGAAAAACGACGAGTTGCCGGTCGCAGGCATTGAAGCAACAAAACGGGAATCGTCGTTACAAGCATACGTTCCGTGATGTCACCCCAGGCCAACCAAATTCAAAAGATCATACGCAGGGATAGAACACCAGCAGGCCTAATAGGCCCCAACCCACAGCGAAGGAATCCCAGGGTCAATGCCTACATGAGCTTTTTTGCTTGTGTCAAACAAAGCCAACAAAGCAGTGGTGGAAGCCTGTTATGTTATCACGATGCCTGCA…	TCATGTACGGGACGCTAGAAAGAT	CATGTACGGGACGCTAGAAAGAC	CGCATAGTTGTTCTTGTCACCCGTT	A	G	0		No hits found
BS00022698		1A	0	56	AGGTACTCCGGCGTCATCGACTACGTCAACTTCCAGTTCTACGGCTACGGCGCCAACACCGACGTCCCGACCTACGTCATGTTCTACGACCGCCAGACGGGCTTCTACCCCGGCGCCAGGGTGCTCGCCAGCCTGCAGACCGGCAAGACCACGGAGGAGCTCGGCCTGCTCTCGCCGGACCAGGGCATCGCCGCCGCCAAGGAGCTGCTAAGGCAGAACAAGCTGCCGGGCTTCTTCATCTGGTCGGCCGACAGCTCCAAGCAGAGCACCTACAAGTTTACCTATGAGACCAGGGCGCAGGAGATCGTCGCCAACCATTGAATTGATCTCCAAACGGACGCGCGGTATACACTACAGTACTACTATCAATACTAAGAGTTACTATTAGGCTTGCCAAGA…	TCACTTTATCCCTGAACCATCCG	CTTCACTTTATCCCTGAACCATCCA	GAGAGTGGTGTGATGACCGTAAGAA	C	T	34	ref|XP_002449257.1|	hypothetical protein SORBIDRAFT_05g006880 [Sorghum bicolor]_x0001_gb|EES08245.1| hypothetical protein SORBIDRAFT_05g006880 [Sorghum bicolor]
BS00022700	Heterozygous in durum breed accessions				GCTGAACCTGCCCTGCCTGAAAGTACAAGCGATGGAGCACCATGTGAAGACGGCGGTGCCACGGTGTACGCCAATCCTGATTCCAAGGTGTCTTTGGAGAGCCATGGTGGTGAGCAAAAGGAGCAGGATGATGATGGAGGTAAAGCAGATGTTTCTGAATCAACCGAGGGCGATGCCACCGTGC[Y]TGCAGAAACTCTAGCAACAGGAGCGAATTCTGCAGCGCCTGTACCAGAAGCGGGCAAGCCGGAAGAAGGTGCTGAAGGAGCACCTCCAGAGGTAGAAGAAGCGGCCTCGGCAACACG	CCTGTTGCTAGAGTTTCTGCAG	CTCCTGTTGCTAGAGTTTCTGCAA	TGTTTCTGAATCAACCGAGGGCGAT	C	T	0		No hits found
BS00022701		1A	23.94	0	AAAGGCAGCAGCATCATTCATGGGTGAAATATGGCAAGTTCCTCCGATGTTTTCTGCCATTAAGGTTGGTGGTGAAAAAATGTATGACAAGGCAAGGAGGGGCGAATCGATAGAGCTTTCACCAAGACGTATATCAATATACAAGTTTGATATTGAGCGCAGTTTAGAAGACAGGCAAAATTTGATATTTCGAGTTACTTGCTCGAAAGGAACATATATTCGGTCCCTCTGTGCAGACTTGGGGAAAGCGCTTCGAAGCTGTGCTCATTTAACTGCCCTTCGGAGGGACTCAATTGGTGACTATTCGGTCAATGATGCTTGGAACTTCGACGAACTGCAAGAACAAATCACCAAGGGATACCTATGAGAATTGGCCATGCCCTTTGGAAGATTGCGATC…	AATGTATGACTGTCGCAGTTCTGTC	CAATGTATGACTGTCGCAGTTCTGTT	GGGCTATCCATTCACTATAGTTTTGCAAA	C	T	500	ref|NP_001150630.1|	pseudouridylate synthase/ transporter [Zea mays]_x0001_gb|ACG39825.1| pseudouridylate synthase/ transporter [Zea mays]
BS00022702		1B	6.42	0	AGAGGCAGCAGCATCATTCATGGGTGAAATATGGCAAGTTCCTCCGATGTTTTCTGCCATCAAGGTGGGTGGTGAAAAAATGTATGACAAGGCAAGGAGGGGCGAATCGATAGAGCTTTCACCAAGACGTATATCAATATACAAGTTTGATATCGAGCGCAGTTTAGAAGACAGGCAAAATTTGATATTTCGAGTTACTTGCTCGAAAGGAACATACATTCGGTCCCTCTGCGCAGACTTGGGGAAAGCTCTTCGAAGCTGTGCTCATTTAACTGCCCTTCGGAGGGACTCAATTGGTGACTATTCGGTCAATGACGCTTGGAACTTTGACGAACTGCAAGAACAAATCACCAAGGGATACCTATGAGAATTGGCCATGCCCTTTGGAAGATTGCGATC…	ACCATACCACTGTATCAGCGGG	ACCATACCACTGTATCAGCGGC	CTTCCAGCAAGGTCGTGGTGCAA	C	G	500	ref|NP_001150630.1|	pseudouridylate synthase/ transporter [Zea mays]_x0001_gb|ACG39825.1| pseudouridylate synthase/ transporter [Zea mays]
BS00022703		3A	72.55	0	AGGGGGAGAGGATTGCTGACAACATGTAACTGTGAGAAATTCGCAAGGTGGCTCGCAGTCGGCCTAATCTGAAAGCATCAGAAGCTTGCCATTCCTCTTAGGTGACTTGTCTCTATGTGGCGCAGCGTTTGCAAGTGCCTGAGACATCTGCTTGTTTCTGCTCTTCCTTG[Y]AGTGCTCACTAGGTGCTCCGGTTGCGCCGCACTGCTCCGGGTTGAGCTTTGCAAATCCTTGGGTCGATTTGTTCAATTATAGCTATGTTCTCGTGCTCCTTTCAGCTTAGATTGGCTTTGGAGTAGTAGACCTTGTATAGGACTTGCATGAACATATCTGTTGATTCTGCTGTACTGCACTGGGAGGGTGCAGAAACAGTTTCTGAAATAAATTTCTGCGTCTAGC…	TGTTTCTGCTCTTCCTTGC	CTGCTTGTTTCTGCTCTTCCTTGT	CGGCGCAACCGGAGCACCTA	C	T	0		No hits found
BS00022707	Heterozygous in durum breed accessions	2B	82.33	0	TGCAATCTTTCACACGTCGTCAGTTATAACGATTATAATGTACACTGAAATCTGCAGTACCTACAAACTAATTCGCTAACCGTTTCTACTCACACAAACTAGAGGAACGGCCAATCCATCAACTAAACAAAAAAGAAGCAAAAATAACTCCATTACCATTACATACAATCCCATACTATCTCACTATCATATCATACCCAAGCTTGTCTTGCTTCTCTGGGAGCATCAAACACAGCCACGTCTGGGGCCTTCCTCATGGACCTACTCAACTGAAACACAGGGTGCCTGCACAGCCTCTCCACACCTTTCCTGAAACTAAATCTGTCGAACAAGCCTTCCACGTTCCTATTGCCAAATTCTCTTCCGGAACTGGTCACTCCGCTATTCGGATCATTGTGA…	GAACAAGAGAAGAAGTGTGATATGGC	AGAACAAGAGAAGAAGTGTGATATGGA	GAGGAACTCCACTGTGGCACTTATT	G	T	135	ref|XP_002446973.1|	hypothetical protein SORBIDRAFT_06g026110 [Sorghum bicolor]_x0001_gb|EES11301.1| hypothetical protein SORBIDRAFT_06g026110 [Sorghum bicolor]
BS00022711		3A	0	47.54	CCATTTTGAAGTTAACCAGACGTGCTGATTGCTGAATGTATTGTTCGGTTAGCATATCTCAAGCAGAAGGGGCCCTGGAACTATGAGCGCCCTACAGAAGGACTCTGGGAA[R]ATCTTCGACAGTTGTCGAGGTTCTGTTCATTGTTGCAGGCAGGGATGCATTATGTAAACAGTAAGNNNNNNNNTGGATGAATTTGTCTGATCTCTTCATGATGGTGTCTAAATTTGCTTCCGGGACATCGTTGACTCCTCTCATAGCTGATGCTGAATCGTGACTCGTTCTCTGTTTAATTGAATTTTGGTTTGTGGTTG	CCCTACAGAAGGACTCTGGGAAA	CCTACAGAAGGACTCTGGGAAG	CAGAACCTCGACAACTGTCGAAGAT	A	G	0		No hits found
BS00022715		3B	152.65	110.36	TGCAATTTGTGTACATTGTCGTGAGCCCGACGTGCCGACACACATGGACGGGATTCAGTTGGCAGGCCTTCTCCGGTTTGCCGAGCTTCTTCAAACTCTCCGCCGCATCTGCTGTGATG[Y]TATGCCTTGAAGCATGGTACTTTCAGGTGCTTGTGCTCATTGCTGGATTGCTCCCCAACCCTGAGATTGCCCTGGATTCCCTCTCTGTATGTATGACGATTTATGGTTGGGTGTTCATGATCTCCGTTGGGTTCAATGCTGCTGCAAGTGTAAGAGTGAGCAATGAGCTTGGT	GAAAGTACCATGCTTCAAGGCATAG	GAAAGTACCATGCTTCAAGGCATAA	TCTCCGCCGCATCTGCTGTGAT	C	T	500	gb|EEC75610.1|	hypothetical protein OsI_12322 [Oryza sativa Indica Group]
BS00022720		7A	0	10.84	GAATGTCCCTCTAGGGGTGTGGCGCGAGCACACCAAGAAATTCTC[Y]CCCCAGTGGTTCGCTGCCGTGCACGCCGCCGTTCCGTTCATCGCGATGCTGAGGAAGTCTGTCAACATGCCCAGGACCGCGATGGTGTTCACCATAGCAGCCTCCATCCTCGGGCAGACCATCGGGTCTAGGGCCGAGCGCATCCGCCTGAAGACTCTGGCTGCAAAGGGCACCGCCGGCCCCGCCACCGCAGTCACTGTCATGTATCCAGACAAGAGCGGCAGCTGCAGCGACGCCGAGGGCAAGGC	GCGAGCACACCAAGAAATTCTCC	GCGAGCACACCAAGAAATTCTCT	CGGCGTGCACGGCAGCGAA	C	T	39	gb|EEE66595.1|	hypothetical protein OsJ_23155 [Oryza sativa Japonica Group]
BS00022722		1B	32.79	0	ATAAAACTGCCTACATAATAACGATAGTCTAAATGTCAACATAATTGCATTAATATCCAGGTCCATCAAGGTGAAACGAGCCACGGGGCTATTCACAGAGAGAAAAGTCTAAATGAGCTCCAGAAAACCAATTGGTGTC[R]ACCTACGGAACCTTCCTGTGAGCTTCACCGCAAAGAAAGAAGAAAACTTCCTCTGAGCTCCAGATAAAGAAGCCGAGCTGGAGCCACCGAGCTACCCTAGTAACCTATTGAACCTCCAACCTAAGAACCCCTTTGAGTTCCGGAGGAAGAAGCAGACATGGAGTTACCCTGAGCACCACCTTGACGAAGATGCAGGAAGCCAGGCTCGAGTGAATCATCATCACTATCCACATCATTTGGAGTGAGCCGATTCTGGT…	CACAGGAAGGTTCCGTAGGTT	CACAGGAAGGTTCCGTAGGTC	GAAAAGTCTAAATGAGCTCCAGAAAACCAA	A	G	60	dbj|BAF26630.2|	Os10g0446400 [Oryza sativa Japonica Group]
BS00022728		3B	83.65	71.41	ATTGATCATGGAAAGTTTGAAGACGCGAAAGATCTACTGGAGAATATTCTAAATGGCAGGATAAGGAACAAAGCGGGTTTGGGTCAACAAGCAGTTGCAGACAAGTTTACTTTCAATAGTTTCTTGGATGCTTGTGCTGAAGCAAAAAAGTGGAATGACTTCGAGTACGCATTTCGTGAAATGTTATCTAACGGCTACCATTTTGACGAACGAAGGCACCTACGTATGGTACTTGATGCCTATAGGAGTGGAAAGGAGCAGCTGCTGGAAGACATATGGGACTACCTGTGTCGCAGTGGTCGGGTTCCACCGTCTGCCATGATAATGGAAAGATTCTGCCTAAAACTGAGACAAGGCCATACGACGGCAGCACTCTCCTGCATCAGCAGCTTTGAGGAG…	GGATGCCTTTGTGTAATTCTTGACC	GGATGCCTTTGTGTAATTCTTGACG	GGCGAAAGGATAGGAGGCTAACATA	C	G	22	gb|EEE55166.1|	hypothetical protein OsJ_02981 [Oryza sativa Japonica Group]
BS00022734		2B	55.9	0	TGTACGTGTCAAAGTTTCTGGAATTGAAGAGGAGGATATCATGGCAGGTTTTGTACTTTCAAGTGTTGCTAATCCTATTGGTGCTTTCACTGAATTTAATGCCCAACTGCAGATTCTAGAGTTGCTCGATAATGCTATTTTCACTGCTGGTTACAAGGCAGTGTTACACATCCACTCTGTTGTCGAGGAGTGTGAGATTGTTGATCTCATAGAGGAAATTGACATGAAGAAAGCAAAAGTAACTGACCCAAAGAAAAAGAAGAGCAAGAGGAAGCCTCTTTTTGTGAAGAATGGTGCAGTTGTAGTTTGCCGCGTCCAGGTGACTAATTTGATATGCATAGAGAAGTTCTCCGACTTCCCTCAGCTTGGAAGGTTTACTCTACGAACTGAAGGGAAGAC…	GGAAAAATCGATCTCACTGCT	CTGGAAAAATCGATCTCACTGCC	AATGAAGTGGCGCTGTCTTGAAATAGTTT	A	G	500	gb|ABF48401.1|	GTP-binding protein [Triticum aestivum]
BS00022738					CACAGAACTCCTTGTTGCCAACCCTGTTGAACTAGCCGGGAAGGGCCGGCCACGGGTCTTCTATGATGCTACTTTGGCTCTGAAAGCGCTTGGAATCTGCATTTTCTCTGCAGAAATCGGGAGACAGGCAGCGTCGGAGCGCCAATGGGAGGTCTACCGATTCCTCCTGGATGACAGCAAAGAATTTCCCTTGTCAAACAGCCTAACTAATAGGAACCGTGTTGTTGATAGAGTAAGGAAAACACTGATGGGCTGTTTCAACTGAAGACTCAGTTTATATCTCCATAAATCAAAAGCTTAAGAATGACTGCCATCCAATAGGCATCCATTGTATCCAGTTAGTTACCTACTGAAAGCTGAAGCTTGAAGATGATCACTGCAGTGGGTATTGAATGTATT…	TTCTGTAGTTCTCCATCACCACTT	TCTGTAGTTCTCCATCACCACTG	GGACGTGTGACCAATTTCCCAAGAT	A	C	45	ref|XP_002439153.1|	hypothetical protein SORBIDRAFT_09g001450 [Sorghum bicolor]_x0001_gb|EES17583.1| hypothetical protein SORBIDRAFT_09g001450 [Sorghum bicolor]
BS00022739		1B	34.1	0	CTATCAACCTGCCATGCCCAGCTATCCTCCTGCTA[S]TGCTGCAGCATCAAGTGTCCAGCCATTACATGCTGAAGCATCTTTTAGACAGCCAAGGCACGTCTCTGTAGGGCATGGTGGTAGTGCAAGGAGTAGAAGGATGAGGGATTCCTATCATTGTTTTCATCCTTTGATGATTGAGGAGAATAACCTAGGAAGATCGGCTGCTGAGCGTTCT	GGACACTTGATGCTGCAGCAG	GGACACTTGATGCTGCAGCAC	CATGCCCAGCTATCCTCCTGCTA	C	G	5	gb|EEE62438.1|	hypothetical protein OsJ_17230 [Oryza sativa Japonica Group]
BS00022746		3A	0	19.05	TACTACTCTACGCGCACCGGTTGGACCTACCGGTATGCGAACGTACGCCGTCGACGTGTGTTACTACATGAATGG[M]TAATTATGTTGTGTGTGGTCCTGCATGCCTAGCTGCTTGCTGTGCATGCTGCCTGTGTGTGTAATAAGAACGGGTGGCCTTTCATCNNNNNNNTAAAACAGGTGGCGTCGGCCTACGT	CGACGTGTGTTACTACATGAATGGA	GACGTGTGTTACTACATGAATGGC	GCATGCAGGACCACACACAACATAA	A	C	0		No hits found
BS00022748		1B	45.74	0	AGGGATGCTGCTTGGTCCACCACATCCGTCCTTCCACCACGCAAATACCGAAAGAAAACCGAGATCGCGGACCCAATAACAGGCCCAGCTACGGGATCCAAACAATCATCAGTACTCCGAATTTCACACCCTCAAAAGAAAA[R]AAAAACAGATCGCGGACCCAATAACAGGCCCAGCTACGGGCTCCAAACAATCCATCGGTACTCCGAATTTCACACACTCAACTCCCTGGCCCAACTACGACAGCCCATTCATCATTATTTATATAAGCCGGTCATCCCCATTCCCTGCGCGTAACCTAACATCTACTCGAGTGGAGCGGAAGCAGAGGCGGCGGCACGATGCCGATGCCGATGCGAGGGCTCAGCTCCGTCCTGGCGCGGAGGGCCCGCTCACT…	CCGAATTTCACACCCTCAAAAGAAAAA	CGAATTTCACACCCTCAAAAGAAAAG	CTGTTATTGGGTCCGCGATCTGTTT	A	G	0		No hits found
BS00022749		1B	45.74	0	CAGACATTGACTATCCGATAAACTTAATTCGGCGCCAAGGCCCCTGTCAGGCTGCTGACAAACCAAGAGCAATTCAGCCTGCTGACAAACCCAAACCTGGAGCAATTCAGGTCATTGAGTGGGACCAGTTCCTGGGTCATGATGACTATGTCAAACGGCTTCGCACTGACCCTCCAGTACCTGTTGAAGATCAATTTAAGATTGCTTTGTTCACCTCACCTCTTTCTGTTCGGTTCAACGTCAACAAGTACTTTGTAAGATATGATGGTAAAACCATTATCGAGCATCATCAGTGTCCGCCTCCTCGGAAGGGTAAAGGCCACAACCATGCTCTATTGCTGGTTGGTTTCGGAACTGACAGTCGTGGGAACAAGTTCTGGCTGGTAC[R]AAATACTTG…	GGGAACAAGTTCTGGCTGGTACA	GGAACAAGTTCTGGCTGGTACG	CCCAGCCTGCTCCCCAAGTATT	A	G	500	dbj|BAG58920.1|	unnamed protein product [Homo sapiens]
BS00022753					TGGGGCCTGGCGGAAAGGAATTAAGATGCACACTGGCAAGAAGAAGATCCAGAAGGACAAGGGCGTCGAGACCTCTGAATTCGAGGATACCATCGCGCAGGGGCTCACCACAAATCACTTGCAAGAAGGGCTCAGTTCGAAAACTAAGGTTATGCTTCACCAAGGATTTGAAGGGTCCCTCGCCGTGCCGTGGACACGATTCAGCCATGCTGGAGCAGTGTGCGAACGAGCCACGAGCCGACGTGGTGGGGTGGCTTGGCTGGTCTTGCTCTGGCGAGCCACCGCCGACGCTGCCCGTCTCGATCTCGCCCCGTGTCTCCTTCAAGCTGTGGTGTTGGACGTTGAGGACAACAAAGAAAGCAGTGGAACTGCAGTCCATCCACGTTTGAGAGTTGTGCT…	CATAAAACTTTGACCAAAGAGCTCATCA	ATAAAACTTTGACCAAAGAGCTCATCG	ACCTTTTGTTAGCACATGCACACATCAT	A	G	0		No hits found
BS00022754					AAGCTTGACCTTAGGCCTATTTAGGTGACATCCCAGAAAAGTTTGTACAAAAAAGCAGGTCTCCACCGGTCCGGAATTCCCGGGATATCGTCGACCCACGCGTCCGGGCAGATACTTCCCTCACAACGTTGGCACTGATATGTCTGTGGCCATGTTCAGCCGGCTCCAGGTATCTAGCTATGGTTGTCGCTGCTACGGAGGCCAGAGGAGGAAGCTACGCTCTTCCATGGCGGCCAGAGGAGGAGGAGGCACTTCTC[Y]GGTCAGATCAGTGGCTACCATGTCGCCGTCAACGTCCACCCTCCTCGACAGATCAACTTACTCCCAAGGCAACTGCTCCTGATCTTGAACACGAGCTTGGAAATCTGGCACCGACATATGCAGCTGCCGGTCAAATTTC…	ATGGTAGCCACTGATCTGACCG	CATGGTAGCCACTGATCTGACCA	CCAGAGGAGGAGGAGGCACTT	C	T	5	gb|EEE65516.1|	hypothetical protein OsJ_20958 [Oryza sativa Japonica Group]
BS00022755		5B	252.09	0	CGCGGATTACGGGATCGTTGGCGATCTGTTCCAGGTCCTGGAGGAGCTCCTGGAGAAGATCCCAGACAAGAAATGAGTGTCCGGGCGCGTGTCGATCATCCATCGTGTTCCTTGTCAATACACTGAAGGACGTTCGCTGGAGAATTCGGAACGTGTTGTTGTATGGTTGGCCTGTTAATAAGCGCCTTGCTG[R]ATAGGGGCCGGGTGCAAGCATAAGCGGAGAGGAATGTGTTGACAGTTGACATTTTCGAAAACTCGTGTCCCCACTCTATACATACATATATGCACCAGAATATTGACTGCATGCCCAGCAACTGCAATGCAACATACTCCCTCCGTTC	CCTGTTAATAAGCGCCTTGCTGA	CCTGTTAATAAGCGCCTTGCTGG	TATGCTTGCACCCGGCCCCTAT	A	G	0		No hits found
BS00022759		1A	0	14.49	CATACTCCCAAGCTCAGGACAACTATGCCCCCTCGTACCACCAGAACGGGAAGGCCCCTGATTTCCATGCAGAGGAGCCGAGGCCGCTGGCGTACAGCAGCGGTGTTGTGGAAAGGCCGCCGCCTCAGCGTCAATGGGTCCCCCCTCAGCCTCCAGGTGTCGCCATGCCAGAAGCGGC[R]GCTGCTATTCGTCAACAGAAGTCTCTTACGAAGCAACCGTCTAGCGACACGTCCGAGGCTGCTGGTGAGGTGCAGGTGAACGGTGCCGCGAGCTCGCCTTCCGTCGCCGCCGCTGAAGTGCCGGTTAATGGGAGTGCCGCAAGTGATGCTGGACGCAGCGAGATCGAAGAGCAGGCGGAAGCTGCTGCTTAGACAGCTGGACCACCCCGACAATCGCC…	AGACTTCTGTTGACGAATAGCAGCT	ACTTCTGTTGACGAATAGCAGCC	TCCAGGTGTCGCCATGCCAGAA	A	G	7	gb|ACN28969.1|	unknown [Zea mays]
BS00022765		2B	82.86	0	TGCCGGTGGAGGGCCTGCTCATCCTGCTGCCCTCCTTCTTGGGCGACGGCAGCGTGGACGCCTACGTGCCACTCTTTAGCCGCGACATGAACACTTTCAAGAACTGCTGCTACACCCTCGACTAGCTCCGCTTGACGTACCTGCCAAGTGCAAATGTGTGCCTGGTGTCGGATCGACGTCAGCTACTCGAGGGTGCAAATGTGTGCCTGGAGTACTTGCCTAGTTGTATTT[K]TGAAGTTCTTGATTCAATTGTCGTTGCTGTTTTC	CAACGACAATTGAATCAAGAACTTCAC	GCAACGACAATTGAATCAAGAACTTCAA	GCCTGGAGTACTTGCCTAGTTGTAT	G	T	24	dbj|BAF97627.1|	agmatine coumaroyltransferase [Hordeum vulgare subsp. vulgare]
BS00022769					GCCAGCTCGTCCCTGAACTGGGCGACGGTGGCTTGGACGATGGCGTGGGCGGGCACCGTGGCGTCGATGACGGTGATCCCCTCCGCCGCGTCGATCTCAGCAGGTCAGCTGGCTCCGCACCAGGCTCGCCGGCATGAAGTGGCCCCCTTCCGCCGCCCTGCGCTCCACTCGCTCGGCGATCACCTCCGCCGACGCCTCCAGGCACACGAACTTCACCCTGCAGGACCCGTAGCTCCCTGGCTTGTAGTTCCGATCACCTTCTCGGAGCACCTCCCTGTACCC[Y]AGCCGCAGCGCCGAGCAGCTGACGGCGACGTCCTCGCCGCGGCCCAGCCGGTCCCGGATGGCGTCGCGCAGCGACTCCAGCCACGGGAGGCGGTCCTCGTCGGTGAGCGGGACG…	CGGCGCTGCGGCTG	GCTCGGCGCTGCGGCTA	CTTCTCGGAGCACCTCCCTGTA	C	T	500	gb|EEC79873.1|	hypothetical protein OsI_21375 [Oryza sativa Indica Group]_x0001_gb|EEE64976.1| hypothetical protein OsJ_19890 [Oryza sativa Japonica Group]
BS00022770		1A	0	14.49	GGTGGCGGCGCAGTCAAAAAAGATAGCGATCGAGCGCCTCGTCCTGAAAGCACCTCGGGGAGACGCCA[R]ATGCGCTGACGAAACATGCTATACTGGTTTTTGCTTCGTCGTCGCTGGTTGCAGCTGCCAGTATCCCTACTGTAGGAAGCCTCGCGTTCCAACGGCAGTTCATGCTTGAAAAGCATCACCTTCCATTCGTCGACGGACCCTAAAACGTTGGATTTTGCTTTCTCTCTNNNNNNNGAGCTAATATGCGTACGTTTGTGATTTAAGTGTGAACTATGTATGCATACATGG	GTATAGCATGTTTCGTCAGCGCATT	ATAGCATGTTTCGTCAGCGCATC	GATCGAGCGCCTCGTCCTGAAA	A	G	0		No hits found
BS00022771					CCCCGCCCACGTGGATACCCACGGCGGCGGCTCGGCTGCCGCTCCACCGCACCTGTTCGGAGGTGCCACGGAGGGGTCAGCGGCGTCTTCGGCCGACCAGGACACGGGCGCCTTCGTCCCCGCCGATGCCGATGCCGACCGCTGACACCCACGGCGGCGGCGCGCATCCCGCCCCACCGCAGCACCTGTACGGAGGCGTGGGCGGGACGGCGTCGGTGCTGGACCAGGCGGTGTTCGTCCGGGAGGAGGAGATGGAGGACGTGGAGAGGCCGCCGCCTCGACATGGCCAATGCCAACGCAGACGTCAACGGCAGCATCAAGAACTACTACTACTCTACTAGTGCAACTTAGCTCCATCGATCAGCCCGTCCTCT[S]TAGTTTCAGTAAGCCAGTTATT…	GTACAATAACTGGCTTACTGAAACTAG	GTACAATAACTGGCTTACTGAAACTAC	CTACTAGTGCAACTTAGCTCCATCGAT	C	G	0		No hits found
BS00022777		2A	0.57	3.82	ATCCCGGTCGGGCTGCTGGACGTCGTCCCGCAGCAGCTGAATTGGAGGCCTCCAAGCTACTGCGGCCGCGACGACCTCGAGACCCTGATGGCCTCCGACTCAGCAGCCGACTGGGTGAGGATCTCGGAGCTGCTGCTCGGCAAAGTCCCGGAAGGGTTCACCTTCGCGCCCAAGCACAAGTCTAACTCGTACGACCGCGCTGAGAACGGCTAAAAGACTGCCGCGTGATGGTTATTCGGCAGTTTATATGATG[M]TGAATAAGATCACGTCTCTTCTCAGTTAGTTTGAAACTCAGCCAGGGCTCCATGTTGCCTGCCTCATAATGGTTATTCAGTAGTGTGGAGCAACATCATGATGCTGTTGCATATTTTTCTTCTTCTTCTGAATGAT	ACTGAGAAGAGACGTGATCTTATTCAT	CTGAGAAGAGACGTGATCTTATTCAG	CGTGATGGTTATTCGGCAGTTTATATGAT	A	C	178	gb|EAZ29514.1|	hypothetical protein OsJ_13588 [Oryza sativa Japonica Group]
BS00022778		1B	65.12	1.27	CCAGTAACGAAAATAACATAATAATCAGCATCTGAATACAAGCACATAATAACATTAGTTGGCACTATCTGAAGACAGCCCGTAAATGTATTTTTAATTTATTATTACAACTCCAAACTACCCCGGNNNNNNNNNNNNNCTCCAAACTGAGATGTCAGACCAAGCAACTTCCCAACCCTTTTTCTTTTCAACTTAAAGCAAAAGCTTTATTACAAAG[M]AACGATGACAATTTCTGCCCTTGCACACTCCGCGACTTGCACTGGAACAACCAGTATATGGGTTCAACAGAGAGCAGAGCCTGACTGAGCCAACAGATGCACGACACAGCCGGCACCTCTTTTACCTGAAAGTAACAGAACAGGATGAGAAACATGACCTGCACTCAACCTTGACCTCC…	TTCAACTTAAAGCAAAAGCTTTATTACAAAGA	CAACTTAAAGCAAAAGCTTTATTACAAAGC	GTGCAAGGGCAGAAATTGTCATCGTT	A	C	0		No hits found
BS00022783		1B	32.79	0	ACAAACAATAACAATTCAAGAGTTCGCTAACTCATTGGTATTCTATAGTTTTTCCGATCAAGGGCAGTGAATTCCGGTTGCTTCTATCGCCCATAATGAGAATATAAACTTGATAATCATCGCATCGACCCAGCCGTCAGATTATTATCATACCTTATAAGTTCAGATCAGACCGTGCACAATTTTCTTGAGAGTCATCATTTCGACCCGTCGCCAGATTACCATACCTTATAAGTTCAGATCGGAACATG[Y]ACAATTTTCTTGAGTCGTCATTCGAGCCTATGGGAATAGGATATTTGATTTACTTAGAAATTCCTATCTTCTTGATTCTACTTAGGAAAATCATTTTAGGCGGAAAATATATTGCATTGAAAGATTCCTGTTCCACCTGGAAGTA…	CCTTATAAGTTCAGATCGGAACATGC	ACCTTATAAGTTCAGATCGGAACATGT	CATAGGCTCGAATGACGACTCAAGAA	C	T	0		No hits found
BS00022785	Heterozygous in durum breed accessions	4B	51.48	0	GGATTGCATCATCACTATCATTATTATTATTCATGAGTTCTTGGTGCCTCACAAGCTTACAGAACGAGAGATTTAGCCCTGCAAGCGCAGAGCAAATACACCACACATTACTACAA[Y]AAATAACTTGTCGACGAATGGCACACTAACAGTTCTACACAAATAGGCATGACAAGGGTTTTATTCCAAAATGAGAGAGCAAGCCACACTAACAATCCTACCTAGCATTGGGTCTTCCTTGGTAGGCCACACTAACCATCGGTTGGATTGGTGAGAGTCAGCCGCATCAGAGATCAGACCTTATTGGGGCTGCGCAAAAGGAGATGATAGATCTCGTTGTTCATCTCAGACATGTATTCATACCCAAGATTGTCGGCACGACTCCTGAATTCATCAACGT…	GTGCCATTCGTCGACAAGTTATTTG	GTGCCATTCGTCGACAAGTTATTTA	CAGAGCAAATACACCACACATTACTACAA	C	T	500	gb|EEE59807.1|	hypothetical protein OsJ_12332 [Oryza sativa Japonica Group]
BS00022788	Heterozygous in durum breed accessions				TACATGACGATTATGGATTCCATGACAGCAGCAGAGCTCGACAGTACAAACCCAAAGCTGATGACTGAGTCGCGAATCATCCGGATCGCTCGGGGGTCTGGCAGGCAAATCAGAGACGTGATGGACATGCTGGAAGAGTACAAGCGGCTAGCCAAGATGTGGAGCAAGATGAAGGGGCTAAAGATGCCGAAGAATGGAAAGATGAGCGACCTGTCCCAGAACCTGAACATCCAGCAGATGACCAAGGCGCTCCCGCCGCAAGTGCTGAAGCAGATGGGCGGCATGGGCGGCCTGCAGGCCCTGATGAAGCAGATGGGCGGCAAGGACATGAGCAAAATGCTCGGTGGCATGGGACTGGGCGGTGATTAGCCTGGCAAATGTAGGTAGAGTTTCTTCTGG…	TCTGGGCATAGGTGGTGTGA	CTGGGCATAGGTGGTGTGC	AAATATAGCAAACTCTGACAACGCAGCAA	A	C	34	sp|P49968.1|SR541_HORVU	RecName: Full=Signal recognition particle 54 kDa protein 1; Short=SRP54_x0001_gb|AAA79354.1| signal recognition particle 54 kDa subunit [Hordeum vulgare]
BS00022789		1B	0	4.94	CTCCGTTTCCGCAGACTTAGAACCTAGACTGAGATCGTGGCGCCTTTGCCATCCTTGTC[R]CGCTCTCGTTTTTAGCCTAGCCCCATATATACCCGCCTTTCGCCTTCAGAGTGGTAGCCATTGAAGTTTCTGGGAGACTAATAGCCACCCTCTTCTTGGCCGTGTTGTGTGTACTGTTGGTCGTGTGCGCATAGTTTGTTTCAGAAATCTTCTGAGATGCATATAGTGCACACACCTAGTCATGGAT	GGCTAGGCTAAAAACGAGAGCGT	GCTAGGCTAAAAACGAGAGCGC	TCGTGGCGCCTTTGCCATCCTT	A	G	0		No hits found
BS00022798		3A	0	0	TTTGCTGACCACTGCTGGTCTTGGTGAATATATCTCTGGTGCTATTCTTTTTGAGGAAACTCTCTATCAGTCCACTACAGATGGCAAGACCTTTGTTGACGTCTTGAAGGACCAGAATATCATGCCTGGTATCAAGGTTGACAAGGGTTTGGTTCCATTGCCCGGATCCAACAATGAATCCTGGTGCCAAGGTCTTGATGGTTTGGCCTCAAGGTGCGCTGAGTACTACAAGCAGGGTGCACGCTTCGCAAAGTGGCGAACTGTTGTTAGCATCCCCTGTGGTCCTACTGCATTAGCTGTCAAGGAAGCGGCATGGGGACTTGCTCGCTATGCTGCTATTGCTCAGGACAATGGTTTAGTGCCAATTGTGGAGCCAGAGATCCTTCTTGACGGTGACCA…	ACCATGGCATTGAGAGAACTCTC	GACCATGGCATTGAGAGAACTCTT	AGAAGAACACCTCTGACCACACCTT	C	T	500	ref|XP_002455301.1|	hypothetical protein SORBIDRAFT_03g008050 [Sorghum bicolor]_x0001_gb|EES00421.1| hypothetical protein SORBIDRAFT_03g008050 [Sorghum bicolor]
BS00022808		4B	96.26	0	TGCGTAATCCGGCACCATACAATGTGCTTCATGAGGCTGGGTTTCGGTACTTCACGGAGCACCCTCGCGTGGGCCCTGACGGTCGCACCGTGCGTACCCATAAGATGACATTCCTCAGCAGCATGGCTTCCTTCCACCTATTTATGATGCTCAGGTACCGCCTCCTCCTCGAGCTCCTCCACCTGCTCTCCATCCTCTGCTGCGGCCTCTTCGGCCTCGACACCCTCTACCACGACCAAGCACGCAAGTACAGGTTCGTGATGCACCTGGTGGATCTGTACGGGCCCTTTGCGCTGTTCAAGGGGTGCTTCGATGACGTCAACCTAAACAAGCTCAGGCTCGCCATGACCAGCAACCATGGTAGCCTCTTCAATTTCGACCCGAAGACCATTGATTGGG…	AACCAGAATGGGACTACATAATGTAGT	CCAGAATGGGACTACATAATGTAGC	CGTTGCATAAGTTTCTTGAAGACAAGGAA	A	G	74	emb|CAD30692.1|	fatty acyl coA reductase [Triticum aestivum]_x0001_emb|CAD30693.1| fatty acyl coA reductase [Triticum aestivum]
BS00022810					ATCAGAGGGAGGATCGAAGGGGAGATTGGCACCTTCCCTTACCAGCGGACGGTGAAAGGCAACGATTTTGTCGACCAGGGGAGCTTCCTTGGTGGTGCTCAGGTTATGAATTCCTGTGATTTCAGATGCAACGATCAGTTGTACTGCAATCCAGGAATGCAGCAGGCCAGGACAATGGAGGACG[R]CGGTGTCATGAGTGGCCAGGTTTTGGGGCAAGGTGCCGGTGACTCTATGGGCTGCGTAAAACCAGGTTCTTTAAACCCCCCAGGCTGCCGTGGGGGCCAAATGCTGTAAACAGGTCGAGGACTCTGAGGTGCTTGTCTTCTCCTTGCGAGAGACTATTGGCTTCCCCGTACGAGGACTGTATAAATTGCTGGCTTCTACCAGAGGGCCGTGT…	CCTGGCCACTCATGACACCGT	CTGGCCACTCATGACACCGC	GGAATGCAGCAGGCCAGGACAA	A	G	13	gb|AAL79736.1|AC091774_27	putative transcription factor [Oryza sativa Japonica Group]
BS00022813		2A	0	79.69	TGTGCTGAAGTCAGAGAAGGCCGACGTATACAGATTGCCGTATCTATCAAGTGGAGCACCTGGATTTGCATTACTTGAAGCTGCCAGGAAGGCCAATTTTCAAGATGTATTAAGCAGAATTTCGGCTGGATTTTCATCCGACAGCTGGGACAAACCAATATTGCTGGCATGGGGGGAGTCGGACAAGTACCTACCGCTCTCGATAGCCGAGGAGTTCAAGAAAAACAATCCATCAGTGGTGAAACTGAAACCCATCGAAGGAGCTGGTCACATGCCGCAAGAGGACTGGCCAGAGAAGGTGGTGACGGCCCTGAATTCCTTCCTGTATTAGTCTATCGGAACTACTATGCGGACGACTTGGTGTGGACGAACTATGGACGATGGAGGATCGAAAGGTCA…	GTTAGTCTATTATTGAAGGAGGTCATCA	AGTCTATTATTGAAGGAGGTCATCG	AACTGATCAACCACAGCTTTAACCTTGTA	A	G	51	emb|CAJ86155.1|	H0413E07.8 [Oryza sativa (indica cultivar-group)]_x0001_gb|EAY95781.1| hypothetical protein OsI_17656 [Oryza sativa Indica Group]
BS00022819		2B	83.98	0	CAAAGGNNNNNNNNNNNNNNNNNNNNNNNNNNNNNNNNNNNNNNNNNNNNNNNNNNNNNNNNNNNNNNNNNNNNNNNNNNNNNNNNNNNNNNNNNNNNNNNNNNNNNNNNNNTCTTCCTCTGCCGCTTGCCGTGTTTGGTTCGGGACCGAAATGGCATTCCACGACGAGGCGCCGCTGCTGCTCAGGATCAACACCGCCAGAGGCGGCCACATGGGCGGAGGCGAGTGCGACGAGGCCGAGAACCAGCGGTGGCCGCCGTGGCTCAAGCCGCTGCTGGCGACCAGCTTCTTCGGGCAATGCAAGATGCACGCGGACGCCCACAAGTGCGAGTGCAACATGTACTGCCTCGACTGCATCAACGGCGCCCTCTGCTCCCAGTGCCTCGCCTACCACCACGG…	CCACGCTGCTCTTGTCGCTG	CCACGCTGCTCTTGTCGCTC	ACTCGGACGACTCGTCCACCAT	C	G	177	ref|NP_001053711.1|	Os04g0591100 [Oryza sativa (japonica cultivar-group)]_x0001_dbj|BAF15625.1| Os04g0591100 [Oryza sativa Japonica Group]_x0001_dbj|BAG91279.1| unnamed protein product [Oryza sativa Japonica Group]_x0001_gb|EEC77892.1| hypothetical protein OsI_17194 [Oryza sativa Indica Group]_x0001_gb|EEE61588.1| hypothetical protein OsJ_15974 [Oryza sativa Japonica Group]
BS00022823		6B	0	39.91	CTGAAATCTACGATGGTGGAGAAGCTCCCCAATGATTTGGAAGGAATGGAGTCTTCAATGCAAAAGCTATATGCTCTTATTGACGAGATCTACAAATATGTTGATGATGTTGTCGAAGCTCGTGTGGCACCGGACAACAAGATAGGCAGGTTCATTGCTGACACCGTCTCCTCCATGCCAAAGCTGTCTCCAGCATCTTTTGACAGGCTCTTCAATGACAAGATTCAGGACAATCTTGCGCTGGTATACCTGTCAAGCATCACACGGACTCAGATCGCGGTCGCCGAGAAGCTGAACACCGCCGCCCAAGTCCTGTGATTTCCATGTGTCGTTTGTGTAGCT[K]CCAACTCCATGCCGTCTGTGCTTGGTTTTCGTTTGCTCGAATGAGAGATCAGAA…	TTCCATGTGTCGTTTGTGTAGCTG	TCCATGTGTCGTTTGTGTAGCTT	CCAAGCACAGACGGCATGGAGTT	G	T	150	ref|XP_002440143.1|	hypothetical protein SORBIDRAFT_09g026780 [Sorghum bicolor]_x0001_gb|EES18573.1| hypothetical protein SORBIDRAFT_09g026780 [Sorghum bicolor]
BS00022824					AGCGTGGTCGCGGCCGAGGTCTTTTTTCGAGCAAATGAATCATATGATGATGATCAATGGACCATCATCCCTTTAATTAATTAATCAGTCTGTTGGATAGTAGCAGTAGCACAGTACAGACTTCATTTCTGTGTTGAGTTGGCCTGTCTCCAGCCGGCCGCTAACCGGCTAATTAATTTTCATTTCCACCTAAATAAACAGCTCGTCTGGCCACACCCGTCCACGGTCCACCCTCCGTCTTTTTGTGTGTAGCCTAGAGACGACATGGAACAGGATTTCAGACCTACTATCTCTGTATGCCTTCGTCGT[Y]GTCAGACGATCCTCATCCGCCAACTTATTTCAGGCCAATGCCTCCCTCCGGTTGCTACGGTTCCGGCCGAAGTGTCTAGAGACGCGC…	ATCTCTGTATGCCTTCGTCGTC	ACTATCTCTGTATGCCTTCGTCGTT	CCTGAAATAAGTTGGCGGATGAGGAT	C	T	63	ref|NP_001130334.1|	hypothetical protein LOC100191429 [Zea mays]_x0001_gb|ACF78521.1| unknown [Zea mays]
BS00022828		6B	126.31	0	CCGGGCCGGGTGTGTTTGAATCGAATATTACAGTTGCAGGCGCAGCCCTTTGCATCATAAGAATTCGTGGCGA[K]CCAGCACATGTCAGGTCGTAGGGAGAGGTGCAGTTGAGGAATGAAGAAGCACAAGCTAAACCAAGAAGGGGTCAAGCTGCTAAGCTAAGAGGATATATTGTCATTAGTTTTGTCACNNNNNNNNGTNNNNNNNNNNNNNNNNNNNATGTAAAGAAGAGGAGGGAGG	ACGACCTGACATGTGCTGGC	CTACGACCTGACATGTGCTGGA	GCGCAGCCCTTTGCATCATAAGAAT	G	T	0		No hits found
BS00022829					TCGGTTAAGATGCCGTTCCTTGGCCGGGTCATGCGTGTGCTCATCAACTCGGGCGTCTTCGCCGCCGACAACGACTGCGAGTCCGGCGTGGAGCTCTACCGCCTCACCCCGCTGTCCCGCGTTCTGGTGCATGGCGTCGTGGCGGACGAGCACCATAGCCAAAAGTATTTCGTGCTTGGTGTCACCTCGCCGCACTACACGGAGGTGGCGCTGGGGCTGGCCAACTGGTTCAAGAAAGACATCGAGCCACCGGTGCCGTCACCTTTCGAGGAGAAGTTCGGTGTGCCACTCTTTGATGAGAAAACTGCCCTCCTCGACGAAGAGCTTGACTCGGTTT[S]CAACCAAGGTTTGGCTGCCCACGACAACCTTGGGATCGCCACCATACTACGTGAGTGCG…	GACGAAGAGCTTGACTCGGTTTC	GACGAAGAGCTTGACTCGGTTTG	CGTGGGCAGCCAAACCTTGGTT	C	G	345	ref|NP_001067748.1|	Os11g0306400 [Oryza sativa (japonica cultivar-group)]_x0001_gb|ABA93021.2| O-methyltransferase family protein. expressed [Oryza sativa (japonica cultivar-group)]_x0001_dbj|BAF28111.1| Os11g0306400 [Oryza sativa Japonica Group]_x0001_gb|EAY80722.1| hypothetical protein OsI_35904 [Oryza sativa Indica Group]_x0001_dbj|BAG97620.1| unnamed protein product [Oryza sativa Japonica Group]_x0001_dbj|BAG871…
BS00022830		4B	72.83	0	GCAGTTTTCCTGATGGTAGATCCAACGGAAGTGTCGTGAAGTNNNNNNNGAAACTTGGATGTGAGTGGCAACACAAGAAGCAATGAATTTTGGGACATCTCTACATCTTGGAGCACGTGCGACGACGCACGAGTGGTGCTTCCCCCTGCCCAGCAACCCTCTTGTGAGACTATGCAGTTGGGCCTGCCAAGGGTCTCCGGAAGCTCCCCAGATGTATTTATCATGTGCCCTTAAACTGATGCAATAA[Y]GTGAAGATGTTTTCTGTAAAAACTGGAAGGGATGGTACAGATATAATTTGTAGAGATCTCCAGCGGCAAGCTGTAGATACCTCAGATCAGTGCGTGTGACCACAACTATGTGAGCCGGCTACACTTTTCTGGATGAGCATCAAAAGAAA…	ATGTGCCCTTAAACTGATGCAATAAC	CATGTGCCCTTAAACTGATGCAATAAT	CCATCCCTTCCAGTTTTTACAGAAAACAT	C	T	0		No hits found
BS00022834					CAAATGGGTCACCCAGGAAGAGGCATACAAGTGGGCGGAAACCTCAAGAACCAATCTTGCGCAATCCTCGACTTCGCAACCAAAAACACCTAGTGGAGGCGGGCCTGTCGCCGGTATTAAAGGAGGGCCA[R]CCCCAGGTGTGGTTGTGAAGAAACCACTGAACCCGATGAGAGCTGTGAAGGGTGCTCCGTCAGCTCTTGCCGCCAACAAGAGAAAAAGAGAGGACACCAAGAAGCCCAAGGTGGTCTCGAAGGAGGAGGAGGCGGCACTCAGAGCGCGGGAGGCAGCTCGGAAAAGAGTGGAGGACAGGGAGAAGCCTCTCATGGGATTGTACAAGACGTACTGAGGTTTCAATGCCCCCAAGCTCACTGGGGCGCACCGAGTTGCGCTAAAACCG…	GCCGGTATTAAAGGAGGGCCAA	CCGGTATTAAAGGAGGGCCAG	CATCGGGTTCAGTGGTTTCTTCACAA	A	G	5	gb|EAZ00147.1|	hypothetical protein OsI_22152 [Oryza sativa Indica Group]
BS00022836		6A	64.99	0	CGACATAATTTCGGTGAAGAAAAACCCAAACGGTCCAATGTACACTTCTCTCGGTGTTATGACGAGGGGAACAATTATTGAGGTGAATGTTAGTGAACTCGGTCTCGTAACCCCTGCTGGAAAAGTTGTTTGGGGCAAATACGCGCAGGTTACGAATAACCCGGAGAATGATGGCTGCATCAATGCTGTCTTGCTCGTGTGAAGCTTTGATACAATTCTGGTTAAGGCGCTGAGTGCGCTGTTTGTATCCGGCCTAACAAGGGCAATTTTGTCGGTGTTGCAGTT[S]GTGCTTGTCTTTGGAATAGACCCACTTTCTAGTGTAATGTCAAGGTGGAACAGTCTTCTTCCCTCACTCTGTAACCTGCTGTAAGATCTGAGCTATAGAGCTGGCAAATCC…	CGGGAGTGCTGGTGCACTCA	GGGAGTGCTGGTGCACTCG	AGCAAAGAGATTCGATTCTACCTAGTGTA	A	G	199	ref|XP_002463371.1|	hypothetical protein SORBIDRAFT_02g042600 [Sorghum bicolor]_x0001_gb|EER99892.1| hypothetical protein SORBIDRAFT_02g042600 [Sorghum bicolor]
BS00022837	Heterozygous in durum breed accessions	4A	65.87	14.34	AGAATATGNNNNNNNNNNNNNNNNNNNNNNNNNNNNNNNNNNNNNNNNNNNNNNNNNNNNNNNNNNNNNNNNNNNNNGCAGGCTGGCCAGAATGAACCTGAGGACATTGACCCTGATGTTGCTGCTATGATGGGCTTCGGCGGGTTCGGCACCTCTTCGAAGAAGTGAAAATTGCTACTTCAGGTGGCGTCATTCCGTTGGTCTGTGGCTGCTGAAAACGTCGCCGTGGCTCTGTGCACCTGGATCTCAGCATAGGCCAGACACAGCTCTGATGCAGAGCTGCAGTGTTGCGATTAATGTACTGGAGCCTTGTTTGCAAC[Y]GCTACCTGATAATGTCAGCGAAACGATACTTGACGCTGGAACAATTCAGCTTCTGTAATCGGTGACAGGTGATCAT…	TTCGCTGACATTATCAGGTAGCG	GTTTCGCTGACATTATCAGGTAGCA	GATTAATGTACTGGAGCCTTGTTTGCAA	C	T	0		No hits found
BS00022838		5A	127.34	0	ATGAAAAAACAGCAATCGCATCTGCCGCACGGCTCATCCTATGTTGCAGGAGGCCGAAGCACAAATGTCCCACCATATTTACAGCTGAGCTCCACACTATGTCCACTTGGGAGAGAGAGACGTTGGTGCGGGTAACATATACACATGGCGCGTCGTGTGGATCGATCGATCAATCGGAGTGTAGACAAACTACTGCTCGAGCCAAAAAATTGAGACCGG[R]GGAGGAAGCAGAGACCCCTGCCGTCGCCTCTCCAGAATCCATTCCCATCCGACCGGACGATGGATGGGTGTCATACGATGCATTGCTTCAGCGACTTGGGCGTGTGGGTTCCCTTTAACCTTACTGC	CAGGGGTCTCTGCTTCCTCCT	GGGGTCTCTGCTTCCTCCC	GTAGACAAACTACTGCTCGAGCCAA	A	G	0		No hits found
BS00022841	Heterozygous in durum breed accessions				TCCCACCGTCGCCGTCAAGGTTACCTCACCATATGGCAATACTGTACATCAGAAAGAAAATGCCACAGTGGGCCAATTTGCATTTACAACTTCAGAAGCTGGAAACTACCTTGCTTGCTTCTGGCTAGACAGCGCAGAGAAAGGATCAGGAGTATCTCTGAATCTTGATTGGAAGATAGGGATTGCAACAAAGGACTGGGACTCTGTTGCCAAGAAGGAGAAAATTGAGGGTGTTGAATTAGAGCTCGCGAAACTTGAAGCTGCAGTGGAATCCATTCATCATAACTTATTATATCTCAAAGCAAGGGAAGCGGAGATGCGGGAAGTGAGTGAGAAAACAAATTCTAGGGTTGCGTGGTTCAGCATCTTGTCTCTGGGCGTGTGCGTTGTGGTCTCCGC…	TCCAGAAGAAGAAGCTCATCTGAA	CCAGAAGAAGAAGCTCATCTGAG	CAGGAGTACATGGTGAAACGAGTGAA	A	G	500	dbj|BAF19026.2|	Os06g0210100 [Oryza sativa Japonica Group]
BS00022842		1B	55.46	0	GTTCGTCAAGACCCAGAAAGCAAGCTCTGGGGCAGAGGCTGAGATTGTAATGTTTGATGGTCAAATTGTTGTGTATAAGTTCATCCAAGACCTGCANNNNNNNGTTACTGGAGGAGACGAGGACAATGAACTTATTTTAGCATCAGTTCTTCAGGGATTCGCTGATGCCATTGACATTATTCTTAGAAATAATGTCGACAAAAGAACAGCTCTTGAAAATCTGGATCTAATTCTATTATGCCTTGATGAAATTGTTGATGGAGGGATTGTCCTAGAAACAGAAGGAAGTGTGATAGCTGAAAAGGTACTAGCTCATGGAGCAGAGGGTACCACATCAATCGCCGAGCAGACTATAGTTCAGGCCCTAACAACAGCAAGAGAGCACTTTGCCAAATCTCT…	ACTGGACCAATGTGTTCATTTCAGC	CACTGGACCAATGTGTTCATTTCAGT	CCGACATTTCCCCTCATTTCTCCTT	C	T	209	ref|NP_001055760.1|	Os05g0461000 [Oryza sativa (japonica cultivar-group)]_x0001_sp|Q9MAX5.1|COPZ1_ORYSJ RecName: Full=Coatomer subunit zeta-1; AltName: Full=Zeta-1-coat protein; AltName: Full=Zeta-COP 1; AltName: Full=Zeta1-COP_x0001_dbj|BAA95144.1| zeta1-COP [Oryza sativa Japonica Group]_x0001_gb|AAT39171.1| coatomer zeta1 subunit [Oryza sativa Japonica Group]_x0001_dbj|BAF17674.1| Os05g0461000 [Oryza sativa Japoni…
BS00022845	Heterozygous in durum breed accessions	3A	73.12	0	CTGTGAACTACCGGCTGAACATCCCTTGGCTGAAACAAGACCATTGCGTGAACTTTTAGGCCATACCCCGACCCAGGTTGTCGCCGGTGCGGTGCTTGGGTGTATGATAGGTATTGCAGGGCAAATTATCATTGCAGTGACAAGTGTTGTATGA[Y]GCTGCCGTGTCTCAAGGTGCAGGAGAATTGCTAGTGTTCTCAGAGACCTGAGAAGAAGAAGCTTCTCTGGTGTTTCTGTGACTTAGGTATCGGTTT	CATTGCAGTGACAAGTGTTGTATGAC	CATTGCAGTGACAAGTGTTGTATGAT	GAACACTAGCAATTCTCCTGCACCTT	C	T	41	ref|NP_001148150.1|	LOC100281758 [Zea mays]_x0001_gb|ACG29897.1| acid phosphatase/vanadium-dependent haloperoxidase related [Zea mays]_x0001_gb|ACG34120.1| acid phosphatase/vanadium-dependent haloperoxidase related [Zea mays]
BS00022846	Heterozygous in durum breed accessions	4B	5.92	0	AGGGCGGGCAGCTGCACACCGCCGGGCCCTGGGGCGGCACCGGAGGGGTAGAGGAAGACACGATCACCCTTGGGCCCACGGAGTACGTAACCCAGGTCGCCTGGTCGGTGGGCCCGTTCGAGTTCAAGGAGATCGATGACTGCGTCACCTC[R]CTCAAGTTTGTGACCAACCAGGGGGCCACCTATGGCCCCTTCGGCCGAGGGGACGGCGCGCACCACAGCCTGCCGGTGCTCGACGGTGGCAGCCTCGTCGGCATGTTCTGCCGCGCTGGAGACTTCCTCCACGCCATCGGCTTCTACGTCCGACCCTTGGCCATCGTCGAACCGACAGCCTCGCCGGCCAAGCCTGAGGGGGAGAGTTTGCCTGCCGTAGCCACGAGGGATAGGAGAGGGAAAGA…	GATCGATGACTGCGTCACCTCA	ATCGATGACTGCGTCACCTCG	GCCCCCTGGTTGGTCACAAACTT	A	G	133	gb|AAP87359.1|	high light protein [Hordeum vulgare]
BS00022847		4B	5.92	0	AAGGACGGGCAGCCGCACGCCGCCGGGCCCTGGGGCGGCGCCGGAGGCGTGTCGGAAGACCTGATCACCCTGGCCCCCTCGGAGTACGTGACGGAGGTCGGCTGGACCGTGGGCCCGTTCAAGCTCAAGGAGATAAAGGCCTGCGTCACCTCGCTCAAGTTCGTGAC[M]AACCTGGGGACCACCTACGGCCCCTTCGGCAACGGGGACGGCACGCACCACAGCCTGCCCGTGCTCGACGCCGGCAGCGTCGTCGGCATGTTCTGCCGCGCCGACGACTACCTCCATGCCATCGGCTTCTACGTCCGACCCTTGGCCATCGTCAAATCCACCACGGCCTCGCCAGCCAAGCCTCAAGGGGAGAGTTTGCCTGCCCTAGCCACCGAGGGATAGGAAAGGG…	CACCTCGCTCAAGTTCGTGACA	ACCTCGCTCAAGTTCGTGACC	GCCGTAGGTGGTCCCCAGGTT	A	C	99	gb|AAP87359.1|	high light protein [Hordeum vulgare]
BS00022848	Heterozygous in durum breed accessions	1A	70.29	0	CCCTCCCAAAAGCCGTCCCCTTCCCAAAGAAAGAACCACACGCGCAGCAGGCACACCCCCGCCGCCGCCGCCGATCTCCCTCCGATCCCCCAAGGAGCCGTCGCGTCGCAGCAGATCCGTCCATGGCGGCGCTGGGGTCCAAGCTGGCGCAGCTGCAGGCCAAGGCCTGCGAGGCGACGCGGTTCGTGGCCAGGAACGGGTGCGCCTACCACAAGACCCTCATGGAGAAGAACAAGCAGTTCGTCGTGCAGCCGCCCACCGTCGAGAAGTGCCAGGAGCTCTCCAAGCAGCTCTTCTACACCCGCATCGCCAGCCTCCCCGGCCGCTATGAGGCATTCTGGAAGGAGGCGGACCAAGTGAAGCAGCTGTGGAAAAACAGGAAAGATCTGAACGTGGAGC…	GGTTCTGCGTCGGCGAGATC	GGTTCTGCGTCGGCGAGATT	ACGCTGTAGCCCGTTAAGGTGAAA	C	T	38	ref|NP_001056144.1|	Os05g0533800 [Oryza sativa (japonica cultivar-group)]_x0001_gb|AAT47087.1| unknown protein [Oryza sativa Japonica Group]_x0001_dbj|BAF18058.1| Os05g0533800 [Oryza sativa Japonica Group]_x0001_gb|EEE64479.1| hypothetical protein OsJ_19329 [Oryza sativa Japonica Group]
BS00022849	Heterozygous in durum breed accessions	1B	0	4.94	AAGCTGGCGCAGCTGCAGGCCAAGGCCTGCGAGGCGACGCGGTTCGTGGCCAGGAAAGGGTGCGCCTACCACAAGACCCTCATGGAGAAGAACAAGCAGTTCGTCGTGCAGCCCCCCACCGTCGAGAAGTGCCAGGAGCTCTCCAAGCAGCTCTTCTACACCCGCATCGCCAGCCTCCCGGGCCGCTGCGAGGCATTCTGGAAGGAGGCTGACCAAGTGAAGCAGCTGTGGAGAAACAGGAAAGATCTGAACGTGGAGCACGCGGGCATCATGGCGCTGTTCGGCCTCGAGCTCTACGGGTGGTTCTGCGTGGGCGAGATCGCCGGCCGGGGTTTCACCTTCACGGGCTACAGCGTCTGAGCGCCTTCCTTCCATGAGTACCTTCACGCGGTCGTCGTC…	GGTCGTCGTCGATTAAGAGCTGA	GGTCGTCGTCGATTAAGAGCTGT	CGCATCACGAGAAACTGATTGGCTA	A	T	38	ref|NP_001056144.1|	Os05g0533800 [Oryza sativa (japonica cultivar-group)]_x0001_gb|AAT47087.1| unknown protein [Oryza sativa Japonica Group]_x0001_dbj|BAF18058.1| Os05g0533800 [Oryza sativa Japonica Group]_x0001_gb|EEE64479.1| hypothetical protein OsJ_19329 [Oryza sativa Japonica Group]
BS00022857		7A	0	10.84	NNNNNNNACATATAGGGAGGAAGCTTTATTCTGTAACAACCAAGGTTTCAGACACAGCATAACAAATTGCTTTAAGGACAACCACAATATAATTGTTTCTGTGTAGATATATATATTAGCATCAGATTACAGATGCATAGACTGACGACACACCATGACATGGTACTATAGCACCTTATTCCACTTGTCTCATCCCAGAAAAC[W]TCACAAACAGCTCTGCTTTCTAGGGACAGGCAAGGCAATTACATACACGATAAATAGAAACCGGTACCTGGCCGCTAATTCCGCGGTTAGAAGCACATGCTAGGGTAGGTGCAAGAGCGCCTGCGTTAGCAGACCAGGCATCTTCAGCGCAAGAGGTTCCACCCTTGCCCTCGGCGTCGCT	CCTAGAAAGCAGAGCTGTTTGTGAT	CCTAGAAAGCAGAGCTGTTTGTGAA	CTTATTCCACTTGTCTCATCCCAGAAAA	A	T	0		No hits found
BS00022858					AGTACGTGGTAATTTTCCTACTCCCGCTAGTGCTATCTATGTATGCATTTCAATTA[R]TGTGTTGTTTGTACCCAATAATGTCGGTGTGGTGTTTACACGTGCATGTCTTGTACACTCAGTCTCCGAAAGGCAGGGTAGATCAGGATAGTGTGCAATGGAACATTATGTAGTTGTTGTAGGTGTATGAGTTGGGAATAAGATGATTTTCGTT	AGTGCTATCTATGTATGCATTTCAATTAA	AGTGCTATCTATGTATGCATTTCAATTAG	CACCACACCGACATTATTGGGTACAA	A	G	0		No hits found
BS00022859	Heterozygous in durum breed accessions				TTCATCCTCCCTCCCGGCGGAGGAGGCAGTTTTGCGA[R]CGCGGGAAGATGCATTAGTAACTACCACTACAACTAGTACGTGTGGTGCGGTACGGGGTGACGACTGGTGGTGGACGAGATTGCTCTGTTCCCAGTGTGTGTGTCCCCGAGCTATGTTTTTGACCCATATTTTTGTCCGGTAGGGTAAAACGTTCGATCGTTCGTTGGAGTCGCCCGGTGTGGCGCTCAATAATGTAGACGCCTACCTTCCCTCTCGCAGGGGACGTTTTTCTGCGTCTCGATTCTAATCAGAATCTACGGCAGAATCGATTGATTTCCTTGAATTT	AGTTACTAATGCATCTTCCCGCGT	GTTACTAATGCATCTTCCCGCGC	CCCGGCGGAGGAGGCAGTT	A	G	0		No hits found
BS00022863					CGATCCGCTTCTATTCGTCGCAGTCAAGGACAAGGACGGTGTGCTACGCATTGCTGAAGATGATCTGATGGACGACCCCAACATCGTGAGCGCCATAGACGAAGAGACAGAATTCACGGCATTGGTGGAGGAGGAGGAGGCCCTTCTCGAATCGATACTGCACGGCGACGATGATGTTAGCTGATGCTTACTTGCATGTTGAGAATG[Y]GAGGATACGTAGAGTATATGTTTGTGAGAAGGATTCTGTTTGGAGAATGTGTTGTTAGATCTCGCGTAGAGAGTACGTATTTTGCAGGTAGGGATGATACACATACGTTGGTGCTGCTGTATGTGTTTGTAAAGCGAGTGTAGGTTAAGAAGAAGCTGCGGGTCTTGAATTTGGAGGATGTAATGGTAG…	ACAAACATATACTCTACGTATCCTCG	CACAAACATATACTCTACGTATCCTCA	TAGCTGATGCTTACTTGCATGTTGAGAAT	C	T	8	gb|EEE61972.1|	hypothetical protein OsJ_16749 [Oryza sativa Japonica Group]
BS00022864		5A	149.4	0	TCCTCGCTGTAGGTAGCTTCCGGTTCTCCTTCCTGTTGGAGTAAACCAGAGAAGGCTGCCATGTCTGTTGTTGTAACATGCATGGACCTGATCATCCATGACAAAACTGGTCATGAACCTTCCTTAGCCAGGACTAGATTGTTAGATTTATGCACTGAACTGGTCATGCATGATGAAAGCACTTTGCAAGATGTTAACCACTCTTGTTAAGATCAGATGAAAAGTTCCTGCTCTCCATCGCCGTGTCGTCGTCTTCGCTTCTTGCCGCAAG[Y]ACTCAACCTCTTGGAGAGAAATTTGACCAGGCATGATGTATATCTGATTGACTTTCATAACAGGGGCTGCTACATATAATAGTTGTATTAGGTGCACTCATGCATGGATTGACATGCCACGATTT…	CTTCGCTTCTTGCCGCAAGC	GTCTTCGCTTCTTGCCGCAAGT	CCTGGTCAAATTTCTCTCCAAGAGGTT	C	T	0		No hits found
BS00022868					TAATAGATGATGGTCACAAGACATGAAAGGATAA[Y]GCACCAGTAGGTACGTGCGTCATTTCACACTGAAAAACACAGACAGGTTCCGGTTCAGAAAGGGAGAAAGCCAAAACAAAAGTTCACAGCTATTAATCGCGACAAAGCGTATGCACAGGATAATTGAGTAAGCGCATTGTTGGATCCTCCAGATTTAAGCACCAAGCTCCTGCTGACCACCTCACTCCATGTGTCGGCATGTGCAAGAGCAACTCCAGAGAAGGTAACGGCC	CGCACGTACCTACTGGTGCG	ACGCACGTACCTACTGGTGCA	GATGATGGTCACAAGACATGAAAGGATAA	C	T	0		No hits found
BS00022869					GGACGATGATCTCGAGAGACGACGATGCCGTCAGATGGCCTAAATTCAGTTAGATGAGGCAATAATCCTCGACATCGGCAGAGGTGGACACATCAAGCGCAAGGGGAAAGGCAATTTCCGGTGCACGGTTCTGCCATCTCTGC[R]GCACGGGCAGCTGGGTTCTCTAAGACACCGGGCACGATAGAGGTGCTGTGTGAAACCACTGGTCAGGCAGGTACATGACCGTCGATGGGATTGATTTCGAACAGTTGTAGCTGGATAGCTGTGCAGGGCAGAGTTCTTGACTGGGTAGCAACTAGTTTTTGTTTTGTTGCTCCTTGTTGTATACATTGTACTTGTAACATTGGGTGATCGGTGATCCCACCTCCAGTAATGAAATTTTACAAACTGTGATTAA	GAACCCAGCTGCCCGTGCT	AACCCAGCTGCCCGTGCC	TTCCGGTGCACGGTTCTGCCAT	A	G	0		No hits found
BS00022870	Heterozygous in durum breed accessions	1A	0	54.79	GGACCGACCGAGACCGAGGCTGGCGAGGATGAGAAAATATATGGTCAATCCTTCTTGGGTTTAAATTAGCTCCATCATCTCTGTCATTGTTTGTGCTTGGAAGCACAGAAGCGGCGTCAATTAATGGTTCCACTCCTGTCTCATTTGACCGTATTTGTTCTTGCAAATTTAAACCATTAGCAGTTGCAGGCTCTTCATTACCACCTCCACCAGCTGCGAGCGTAAGAGAGATCCAATCATCAGACTGAACCCCATTTGATGCATTTACACGCTCACTTGGTTCTTCCTGAAGGG[R]AGCAGAAGAAGGCTGACTTGGAAGAAAAAGTTGCAAAGAAGGATCGTCACCACCGAAAGCCAATGGGTTATCAACCAAACTTCCATGCATTTCATTATTACT…	TCCAAGTCAGCCTTCTTCTGCTT	CCAAGTCAGCCTTCTTCTGCTC	ACACGCTCACTTGGTTCTTCCTGAA	A	G	17	ref|NP_001054517.1|	Os05g0125000 [Oryza sativa (japonica cultivar-group)]_x0001_sp|Q6L4L4.1|SIZ1_ORYSJ RecName: Full=E3 SUMO-protein ligase SIZ1_x0001_gb|AAT39226.1| putative DNA-binding protein [Oryza sativa Japonica Group]_x0001_dbj|BAF16431.1| Os05g0125000 [Oryza sativa Japonica Group]_x0001_dbj|BAG97182.1| unnamed protein product [Oryza sativa Japonica Group]
BS00022873					GGGCTCAGCCCTGGCATCACTGTAGAACAGGAGAGGGACTCCGCAGCCTTCACTCGATAGGTCTGAAACCTGTGCCGCATGCTTTGCTTCCTGCAACGAGAGCTCAGGTCTGTACAACG[R]TATGCTTCTGCTGGATGCAGCTACGCGTAGCTGCCAATGGCTAACATCACGTCCGGTTGATCATCATGTCCGAGTTGTGCAACGCTGCAGCTAAACGTGCTCGTCCCTGTCCCGCTATTTGATGTCAGAAAACAATAATAGTGATCGAACCTCAAAAGCTAGAAGGCATCTAACAGAGAAGAGGGTTGTATGTTCTTATGTATGATTCTACAAATTGATTGTTGCGCGTGGGAGTAGAATATTGATAGAATGATAGTCATCATTGTCGTCCGCTTGC…	GAGAGCTCAGGTCTGTACAACGA	AGAGCTCAGGTCTGTACAACGG	GTAGCTGCATCCAGCAGAAGCATA	A	G	0		No hits found
BS00022877	Heterozygous in durum breed accessions				GCCGTAGCAAATTAGTTCAACACCAACCAGCTAGCCATGGGTATGTGTTCCAACAAGAAGCGCAGCAGCCCTGGCGTTGCTGTGTGGTGTGTAGTCCTGGGCATAGCCCTGCTCGTCGTCGACGCGGCGGGCAGTGAAGGTCGTGCGAGAGCCGGGGA[M]TTGGCTGAAGAGCATGGGGATGCAGCCTACTGCTCCGCCTTGTGCAAAGGCCGGTCGCAGTCGGACTTCGGACCGTGCTACAATGAGTGCTTGTACGGGAGGGTGACAGGACAAGAAGAAGCAAGAGGAGGTGGTGGAGTTGGAGGGCCAGCTGGTCTCCTGGAGATGCCGACGAAACGCGTTGGACGGGAGGAAGAAGAGAAGACAAAGCAAGGGGACGCCACCGTCCGTTTGAGCG…	CATCCCCATGCTCTTCAGCCAAT	ATCCCCATGCTCTTCAGCCAAG	CGACGCGGCGGGCAGTGAA	A	C	1	gb|AAA50847.1|	wali2 [Triticum aestivum]
BS00022878	Heterozygous in durum breed accessions	1B	56.01	0	AAAGAAGTAGTAGAGGAGGGAGACACGCCAGTTGAAATGGCGGTGGCAGTTGTTGCCGATGATGATCAAGGCAGAAATGGTGTTGTTGCGGGAAATGAGTTACAAGTGCGTGACAATCAAGAGATCAAAGAGGACGAATCAACTATAAGCGATGGTGAGAATCCAATGGCTCCTGCTATTGCATCTGTTGGAGAGGA[R]ACAATGAAGGCATGTGAAGCTGATCAACCAGAGCTGTTGATGGATGAAGATAAAATTCAAGACGGGCTTCATGATGAAATAGATACAGCACCCCAGAATGGCAGGGCTACGACGTATGCTGATGCTGATAGTGAATACGGTGAAACGGCCGACGATG	ATTGCATCTGTTGGAGAGGAA	CTATTGCATCTGTTGGAGAGGAG	GGTTGATCAGCTTCACATGCCTTCAT	A	G	3	gb|EEE63902.1|	hypothetical protein OsJ_18727 [Oryza sativa Japonica Group]
BS00022880					GGTTGTCAAACTTGACGGATCTTCAATTCAGCAGAGCATACAATGGAGAGCAGCTGACGTTTCTTACAGGGTGGTTTCCCAAGCTAAAGGTTCTCGAACTAAGAGACTTGCCTAATCTGAATCGGCTAGATATACAGCAAGGTGCCATGGTGAGCCTGAAGCAATTAACCTTAGTCAACCTCAGAAGCATGACGGAGGTCCCAGCTGGCATCGAGTTCCTCTTGCCCCTCCAATATCTAAGCTTCCTGGAAATCACCAATGACTTCTTGACGGTGCTGT[R]CCAATCTTCTGTACTTGAAGGGCAGCGGTCGCACTATTCTCTCCGAGACTGACCTGCCACACTGGCCAGGAAGTGTGTAGGTCGCCGGCCGGAAGGGGGATGCTTCATTGTTTGGGC…	CAATGACTTCTTGACGGTGCTGTA	AATGACTTCTTGACGGTGCTGTG	CGCTGCCCTTCAAGTACAGAAGATT	A	G	195	gb|EEE54707.1|	hypothetical protein OsJ_02028 [Oryza sativa Japonica Group]
BS00022883		1B	65.12	0	GCCAAGTCCTGGCTTCCAGAGTCATTGCGCAAAAAGGAGACACCTAATCAAGGCCGAACAATTTCAAATCCAACATCAGGGTTGAGTCTGGCAGAATACCTCACCTCGTCTTTCAACGAGGCTTCTGACGAGTCTAATGAGACGTGACGTGAGCTCTT[Y]TGTCAGGGCTTCCTTTTAGCATAAACTTTTGTACCATTAGGATTGCTGTTTGTTCCTCAGCATATATTTTATCACCTTTTAATTTATTTCTCCTGCATCTTAGACTGCTTCTTTTGGGCTAGATATAAACNNNNNNNGAAAGACAAAATATAAACATTTTGATCTGT	TATGCTAAAAGGAAGCCCTGACAG	TATGCTAAAAGGAAGCCCTGACAA	CTAATGAGACGTGACGTGAGCTCTT	C	T	5	ref|XP_002446004.1|	hypothetical protein SORBIDRAFT_06g000420 [Sorghum bicolor]_x0001_gb|EES10332.1| hypothetical protein SORBIDRAFT_06g000420 [Sorghum bicolor]
BS00022884		3A	0	72.98	AACCCAGTAGCAGGGTGGTTAAGATGGTGTATCAGAGGATGGCAGATGAACATGAGTGT[R]CAAGTGTGGCTGTACGCATCTCTCCTGTTATGACGATCTGGCCGCCTATATTCCCAGCACTGAACATAGGACATGATCAAGAGGGGATTGTTAGGGCTGTCAGATCTCTCGACAGAAGATGACCCGAGTGTTCGAAGGCAGCTGACCAGGGCCATCGGGAGGCCCGAGGTGGTCCTGCAGCAGCTGATCCTGGCCTCCAACTCTATAAGGTGAGATC	GAGATGCGTACAGCCACACTTGT	AGATGCGTACAGCCACACTTGC	GGTGTATCAGAGGATGGCAGATGAA	A	G	0		No hits found
BS00022886		5B	0	71.91	TGGACGAGGAGCAGCTGGGCGTTCCTCAACGANNNNNNNNNNNNNNNNNNNNNNNNNNNNNNNNNNNNNNNNNNNNNNNNNNNNNNNNNNNTCTGATCATCATCTCTTTAATTACTTTGCTAAGTTAGCTTTGTACTATCCCTGTAAATACGTACAGTACTACGTACCAGCCGTGTAGATATACTACGTACAGT[M]CTACTTGGAGTGGTGGCTTTGCTAATGTTTGATCTCTGTAGCATGTGGCATGTCACTTTCTGTATTGTCGTTCATGTAACCTTGGAGATATACTATGTGTACACGTCACTTTCT	GCCGTGTAGATATACTACGTACAGTA	CCGTGTAGATATACTACGTACAGTC	CATTAGCAAAGCCACCACTCCAAGTA	A	C	0		No hits found
BS00022888		1B	45.19	0	ACGACCCTGATGACCGCATCCCCGATCTTAGTTGCTCGGGCGTTCAATTTTTGTGGTCGACTCATCCTCGGTCACTCCATCCTAGCCTGGGCAAATCAATTTTTGTGAACACGTCAAAGTTCTGAATCAGGC[K]ATGTTCAACACCCAAAACCCACGCAATTCCTCCTTCCATTACTCTCATTTTGATTTTGACGTGTTCACTGACTTTGACCCTGACATGCAGGAGTCCGCTGCCTCGCCCTCCCCGGGATGGGGAATTTCGACCTCCTTGGCGAGCATGTACACACGTACTGGAGATCTGGAGCAGAAATAAGGTTAGGCTGACGCGACGATGCAGAAGAACAACAGCCACATGCCTCTGCTACCTGACGACTCACATGTATCAATGGAGTGCCTA…	ACGTCAAAGTTCTGAATCAGGCG	ACACGTCAAAGTTCTGAATCAGGCT	TGCGTGGGTTTTGGGTGTTGAACAT	G	T	0		No hits found
BS00022889		1B	69.71	0	GGACAATGGAAAAGAAAGTGAAGCAGGTTCTTTTGTGCGTCAGAGCAATGAATTCACTCCGCAAAGGTCTCAACAAAGCTTTCATGGTTCGGTGAATGGGCAAAATGCAGAAGAGCTGCTTACCCCTAACGGAAGCAGTACTACAGGTCAGAAGAGACAATATGGGCCAATAATTAATCAGAGGCTACATGAGCAATTTAAAACAGATCAATATCCTAGCCGTGCTGTTAAAGAAAGCTTGGCACAAGAACTAGGTCTGACATTCCGTCAGGTTGAGAAATGGTTTGAAAGTAGGCGGCGTCACATAAGAGTAGCATCCAACAAAGGCAGCACTCACGTGGAAAATCATAGCACCAAGGAGAATCCTAATGAATGCAAAAGTGATGCTCTGAATGAGGA…	ACACAACCAATGACAGCACATGAG	GTACACAACCAATGACAGCACATGAA	CTGCTGTCTCCTTAAATTATGCTGTGAAA	C	T	17	ref|XP_002440088.1|	hypothetical protein SORBIDRAFT_09g025810 [Sorghum bicolor]_x0001_gb|EES18518.1| hypothetical protein SORBIDRAFT_09g025810 [Sorghum bicolor]
BS00022893	Heterozygous in durum breed accessions	5A	77.18	0	CGTTGATGAGAAGGAGAAGAGCGCAGTTAACGGGAACTCCGCTGCACAGAAGCAGACACCGAGCAAGGAGAGCACCGCCCCTGCCA[Y]CGGGGAAGAGCCGAACGCTTCCAAACCCACCACAGCTGAAAGCGGCGTCGCGAGTGCCAACTAGCGTGATATATTTCTTACGCTCGTTACTGTTAACACATGCGGTAGTCCATTGCGCAAAACTCGGTCAGGCTTCGAAATATGCGCGGATCATCATACATGGGAAACTAAAGTTAGGTGGTGTGACTTGGTTCTCATCGTTTAGGTCTCTTATATACCTGGTGACATCGCGTTCTTATATGTGGCCCCTTTCCTATTCCTATTTTTGTTTCGGAGTCTTGTTGGTTAAGTAATTTCAGCCATTTGTTAT…	GAGCACCGCCCCTGCCAC	AGAGCACCGCCCCTGCCAT	GGGTTTGGAAGCGTTCGGCTCTT	C	T	0		No hits found
BS00022899		5B	0	66.53	ATCATACACCATCGTCAGCTCATACTAGTGACAGAAAAACTCCAGCTTAATGGGTTGAATGAAATCATGGAATTAATCTCTGCGGATCATATGCCTATCTCACACTGGCTTCTCCTTGACCTTGCTCAAGATCAATCACCGCCGGTGACATATTTTTTAGGACTTGGTTTTCAGAGTACGAGTGCAGGCTGCTCATGCCACCTCCTGGAGAAATCTCCATCCCTGAATCCCTCCCAAGTCTTGAAGCAGAAAATTGGCCATTCCTCTCATCGGCTACATGTCAGACGACCGGTTTGCGTACTCTTGAACCAATGCTCCAAAGAGCGACGGTCTTTCGATCAGGGCGGCAGGTCGGTCAAACTCCTTTGCTAGTCCTGCATCAACTACCAGGACTCTGTC…	CGCCTCACACGGGATGTTTACA	GCCTCACACGGGATGTTTACG	GTGTCCGTAGAGAGGATAAAGCAGTT	A	G	500	gb|AAL47686.1|	multidrug resistance-associated protein MRP1 [Triticum aestivum]
BS00022904		3B	114.14	0	TTGCAGGGAGGCTTCTAAATGGTCATGCTAGGGACGCAACAATAAGAGAAGCTTCTAATACTGAGGATATGACCTACAGGGAAGCATTCCCAAATCAGTGGCAGTGAAAGCACCCTGGGTAGGTCTTTCTTCATAATTAACAGTTTCGTTTTGCTGTGCTGTTGTATGGTGAGGTGTGGCTGATATTCCCTTGCATGCTTGAAGTGCTTAAAGTACGCGGAGCACTGAAGCTGCTTCCAACCTGTGCATGGAAAATTTCAGAAAGGAAAGTC[R]TAGACCATTTGTACTGGCAGTCGGATTGAGAATCCAAATCACAACAACCGCGACAGTAAATAAGCACTCGATTTTGTGAACATGCCAAGCAGTTTGTCCTTGTTGCCGACCGTCCTTACATGAT…	GCATGGAAAATTTCAGAAAGGAAAGTCA	CATGGAAAATTTCAGAAAGGAAAGTCG	TCCGACTGCCAGTACAAATGGTCTA	A	G	3	gb|EAZ22667.1|	hypothetical protein OsJ_06337 [Oryza sativa Japonica Group]
BS00022905					GGGGTTTTAGCGAGCTCGGAGAGGCCGGCCGGAGGCGACGACGACGCCGACCGCCGTCGGGGAAGAAGAAGGAGACGCCCCCCAACCGCTCGTATATGTCTTCTTGCCCCTTCGCCGATCTGGTGGTAGTCGCGCTTCTCCTCGCCGTCGTCGCCGTCGTCCTCCTCCGCGCCCTCGCCTGCGCCCCCCGATCTATGCACCAGGGGCTCCACGGCTGGAACAAGTCCTCGTCGATGCTCAGGGACGGGTTCGGGGTGAAGTATTCCGGATTCCTCCACATAAGGCCGTGTAGTTTCTTGCGAGGAGACTGACGGATTCCCGGCGATTCCGTCCGTCGAAATTTTTGACACCCGAGAGAAAAAGCTGTCCCCTTTTCCTAGTAGAGTTTTTCCCCTTTCA…	GTCGCCGTCCTCTGTCCTG	CGTCGCCGTCCTCTGTCCTT	CTCATCTGCTGGCTTCGTGGCTT	G	T	20	ref|NP_001041926.1|	Os01g0131600 [Oryza sativa (japonica cultivar-group)]_x0001_dbj|BAA99376.1| unknown protein [Oryza sativa Japonica Group]_x0001_gb|AAQ20900.1| AP2 domain-containing protein AP210 [Oryza sativa Japonica Group]_x0001_dbj|BAF03840.1| Os01g0131600 [Oryza sativa Japonica Group]_x0001_gb|ACF60477.1| AP2 domain containing protein [Oryza sativa Japonica Group]_x0001_dbj|BAG99727.1| unnamed protein produc…
BS00022907		7A	0	42.18	TTCATGCTCCAGTATAAAGAACTTCAAACAAAGAGGAAGAAGAAAAAGTTTAGAAGCCCAAGAAAGGGTATCTGAATTCTGATGGAGCTGGATTGTTCAACACGCCAAAGGTGTA[S]TAGTTCAGACTTCATGTATACATGTATACATCAAGCCCAAGATTGGGTATATGTTTCATATATTCGTAACAAGATCTGAAGACGAGCTGTGATCACAGCAAAGTAAATTGTGAAGGATCATCTGCCAGTTCTGCTTGCACGTTACAGATTTGCTTCGAAGCTTCAGTATACTACAGTTTCAAAGTATCTCAGTGTCAGCCAATTGCACAAGTTTTGCTGTCAAGG	ATTGTTCAACACGCCAAAGGTGTAC	GTTCAACACGCCAAAGGTGTAG	CCAATCTTGGGCTTGATGTATACATGTAT	C	G	0		No hits found
BS00022909	Heterozygous in durum breed accessions	1B	45.74	0	TGCTGCTAATGGGATAGTTGATCCAAATAAGGGCATCTCTCTAAGATTTCCTCGTTTGTTGCGGGTCCGTGATGATAAAAACCCAGAACATGCAACCACAGCTGAGCAAGTTGCTGACATGTATCGTGCTCAAAAAATAAACCACTCGCACAACCAAGAAGATGAGGATGATGACTGAGACTGACCCCATTTTTATGTGCATTTTATGCACGACTTATTGAGGACATAGTCAAGAATGCATGTCCTGTGATTTGCTTCGTCGTTGTTCAAACCGACTTCGACATCTTGAGATCTGTTCGTTTCTTGTAATGCTGTGCAACCNNNNNNNNNNNNNNNNNNNNNNNNCGTGATGAAACTGTAACACGTGCTATTCAGGTGGTGTGAATGGTAGGAAAATTG…	TGCGAAGTGCACTGACACAATAG	GTTGCGAAGTGCACTGACACAATAT	TGGAAGATCGGGTTTTGAAACGTAAGAT	G	T	152	gb|EEC67216.1|	hypothetical protein OsI_34114 [Oryza sativa Indica Group]_x0001_gb|EEE51180.1| hypothetical protein OsJ_31972 [Oryza sativa Japonica Group]
BS00022914	Heterozygous in durum breed accessions	5A	0	63.44	GGTGGGGCGGGGGGCTTGTGATTTCTCCTTTCTAGCCAGGCCCTCTCTCCTCTCTTCCCCTCCCTTCTCTGGCGTCCCCTTTTGGATGCGGCGGACGGAGTAGTAGGGGCGGCCGGGTGGATGGATCTGCCCAGCGCTTAGTTGTAGCAGCTTGTGTGTGAGCCTGCAGGTTAGGAGGTTGGGAATTGCTCAGTCAGCCTTATACTGAGCAGTGAGCACTGACCGGGGGTTTGTTGTGATTCTGGTCAACCGTTTGCCCAGTTCATGTCTTCCAAGCCTGCCTCCCAAAGTATGCCGGAGCAAGCGGCAAAGCCAAAGGAAATGGGGGAAGATGACAGGCAGCGATCTGCTGCTGAGGAGGTTTCAGGGGAGCCGGACCAGCAGCAAGAATCTCCAGCT…	CGGCAGTCCAGCTCCACG	GCGGCAGTCCAGCTCCACA	GAGCCCTCCGGACATACCCAA	C	T	500	ref|NP_001063472.1|	Os09g0478500 [Oryza sativa (japonica cultivar-group)]_x0001_dbj|BAD46322.1| putative Protein kinase G11A [Oryza sativa Japonica Group]_x0001_dbj|BAD46396.1| putative Protein kinase G11A [Oryza sativa Japonica Group]_x0001_dbj|BAF25386.1| Os09g0478500 [Oryza sativa Japonica Group]_x0001_dbj|BAG94646.1| unnamed protein product [Oryza sativa Japonica Group]
BS00022918		5B	163.55	0	CGAAGAATATCAGATATTACATTTTCTAGACAATCCACATAAACAAGCTGCGCCCGGTGTTCAGTAAACAGCTTGATGCGATTCACCAACGGGCTCACCCGTGCATCCGTAGGAGGGACGCCGTGCAATCGGTGATCCTGGATCCCCCCTGTTGTTGATCTACTTAGTTAGTGACTGGAGCTACTGCAGTTGAAAGATTGTATTGGTCTGACTTGGAGATTTTGGCTCAACATCATTTGTGTCCTGTCTATTCGTGTCGTGAGTGGAAACCTGTGAGACCTAGAAGTCATTTGTTCCGTTGTCGATTGACTGA[Y]GATATGAGAGTATCGTCAGCTCTGTAAACCCGAGGATGAAATTAGCAGTGTCTTTTCACCAGCTGTGCTGCTGCTGAGTACCA…	AGAGCTGACGATACTCTCATATCG	CAGAGCTGACGATACTCTCATATCA	CTAGAAGTCATTTGTTCCGTTGTCGATT	C	T	0		No hits found
BS00022919					GGTCAGCTCGGGCTCGGCGGCGACCAGAGAGGAGGAGGGAAGTGGCGTGGTTCTCTCTCTCGCGCGCGCGTGCGGCGGAGACGGAGAAGGGCGCCGGCTGCTCCAGGCTGTAACCTCTGGACTGGAGTCCTTGTCGCGCCTAGATGCTCCGCGCCTCCTCGCCACAGCGGCAAGACGGCGTCCTGTGGGCCAAGGCTGCTTCCTCGGCCGCCCTCCACCAGTACTATGCCCTCCCAAAGAAGGGCAAGCCGCAGGGCCGCGAGTCCACCGTCCTCGC[Y]GCCTTCCTGCTCTCCTCTCCAGAGAACCCACTGAACCCCACCGTCCTCTCCCTCGCCACCGGCACCAAGTGCCTCGGTGCAGCACGCCTCGGACCTCGCGGTGACCTCGTCCATGACGC…	GAGTCCACCGTCCTCGCC	CGAGTCCACCGTCCTCGCT	GTTCTCTGGAGAGGAGAGCAGGAA	C	T	359	gb|EEC78279.1|	hypothetical protein OsI_17976 [Oryza sativa Indica Group]
BS00022920		1B	55.46	0	ATTCCAGCCATCTCATGTTGGTATGGAAGTTCCTGGTATACACGAAGCGACATACAATTCCATCATGAAGTGTGATGTTGATATCAGAAAGGATCTGTATGGTAATGTTGTTCTCAGTGGAGGTTCTACCATGTTTCCTGGAATTGCTGATCGCATGAGCAAGGAGATCACGGCCCTTGCTCCTAGCAGTATGAAGGTTAAAGTTATTGCACCACCTGAAAGGAAATACAGTGTCTGGATCGGTGGCTCTATTTTGGCCTCTCTTAGCACTTTCCAGCAGATGTGGATCTCCAAGGCAGAGTACGACGAGTCTGGTCCCGGCATTGTCCACATGAAGTGCTTCTGAAGAGTCGGGGAAGGTTGTTTACAAAGGGGACTTTGCTGCCAAGAATATATAGT…	GTATGAAATAATGAAATGGAACATATGC	GCTGTATGAAATAATGAAATGGAACATATGT	GTACCACACAATGTCGCTTAGGCAT	C	T	500	dbj|BAD23897.1|	actin [Triticum aestivum]
BS00022923		2A	131.86	0	CAAGAAGTGGAAATACACAGGACAGTGTTGGAGGACATTGAGATCTTCCTCAGGGATCTCTACGCGAATCCTTTGCAGAAGACACATGCTCAAGGCTCCTTGTATTTTCACACACTGTTCGTATTGTTTGGAGAATGCCCGCGTTTCGCCCCCGTAGATGATAACTCTG[Y]TGGCAGCATCACGAAACACCAAAGATGTGTTGATCCTCTAGGCACAGGTTGTCTCTATGATCTTATAAAATGCTGGAAGAAGATTTCGTTCACCATCTTATTACTCAAGCTGCTGCTTGTGGAGGAATCCATGATTGCTGGTATCAAGCAGGCAAAGCCCCATTTCTGTGATTCTCGGAAGGTCAGTCCTCAGTTTCAGGATCTCTTTGAAGAGGCAAAGCTGCACA…	GGTGTTTCGTGATGCTGCCAG	TGGTGTTTCGTGATGCTGCCAA	GCGTTTCGCCCCCGTAGATGAT	C	T	0		No hits found
BS00022925		2A	131.86	0	TAAATCAGGGTATTGGCATGCATGATTTGGATAGGAACTACCAGAACAGCGAGCAGATGCTTATAAATCAGATAGCCGATGAGCATGGACAGGGTGATCAACAGCTGGAGGGCGAGCAAATAAACAATGAGGAAACAATGCTAAAGCAAGATGCGGAGGAGCAGGTGCAGAATGAGCATTGTACCTGATCGTGCTGCAGACGTTAATCACCAGATAAAGGAGGAGCAAATGCTTCTAGATCGTGTTACAGTTGTGCATGAGTTGGATCATTGTGATCTGAACGGTGAACAGATGCTACTAACAGATGATTCAGTTAATAAATCTGCAGTTGATGGGGACAAGTTAAAGGATGGGCAAATGGACCGGGCTGCAAAGAGACAAGCTACACTTCGCAGCCTG…	AAGAAGTCACATTTCCTTGCTGGTC	AAAGAAGTCACATTTCCTTGCTGGTT	GAGGCACCACCAGCCACTTCTT	C	T	6	emb|CAJ86351.1|	H0814G11.18 [Oryza sativa (indica cultivar-group)]
BS00022929	Heterozygous in durum breed accessions	4A	113.02	0	GACCGTTTATACCTCAAGGTGGAGCCCGAGGACGAGCGGCGCATTGCCCTCTGGCCAGCGCATCCCGAAAGCTTCAGGGATGTTCTGCACGAGTTCACGAAGAAATGTGGGGTAGTGAAGGATGATCTGCTCCGGGCAATGGC[R]AAGCTGCTGGAGCTTGACGACAACGACTACTTCGTGAACCAGCTTGCGGAGAAGCCTTTCACTAACGCTAGATGCAGCTACTACCCGGTGTGTCCAAGGCCGGAGCTCGTGTTCGGCCTCACGCCCCACTCTGATGGAACCGTTGTTGCCATCCTCATGGTTGATGACAGCGTTGGTGGCCTGCAAGTTCTCAGAGATGGGGTCTGGTGGGATGTACCGATCGTACCTCACACGCTGCTGATGATTATGGGAG…	GTCGTCAAGCTCCAGCAGCTTT	CGTCAAGCTCCAGCAGCTTC	GAAGGATGATCTGCTCCGGGCAA	A	G	500	gb|EAY99892.1|	hypothetical protein OsI_21887 [Oryza sativa Indica Group]
BS00022934		1A	30.32	0	ACCGGACTGGCCGCGATCCTCGACCACTGCCCCCGCCTCGAGTCCCTCGACGTGCGCCGCTGCTGCAACCTCCAGATGGACGACGCCCTGAGGTCCAAGTGCGCCAGGATCGGGAACCTCAGGCTTCCTCGGGACCCCATCTCCGACTTCAAGTACCGGGCTTACCTCACTATCAGTGATGACTACCCCGGCGGTTCCGACATCGAGGTCGACATGTACGATGATCTGCTGGACGTGGTCACCGACGACGAGGATGCTGATTTCGATGACATGGATGATTATATCGACGGCGTGGGCTCGGATGCTGACATGTATGATGACGTGTTCGATGATGTCTGAAGGAGCTGTGACCAGGACCGGGTTCTCACGTGGAAGGACAGGGAACTTGGTGCCGAAGCA…	GATTCTCGTATGTTTGTGTCTCCG	CGATTCTCGTATGTTTGTGTCTCCT	CTCACAGCGAGAGTAGACCAGTTAA	G	T	27	ref|NP_001150689.1|	LOC100284322 [Zea mays]_x0001_gb|ACG40007.1| ubiquitin-protein ligase [Zea mays]
BS00022944					GCATTATTCCAGGTGCAGGAATTCCTCGGCGTTCCGGTGAGGAAACTGGTGAGCAGGCAGGTGAAGATTCATACGCGCCCTCTTCCGGATCTTGTCAGGAACTGGGAGGATGTGAACAGCAGACTCAACGGGACAGAGTATGCCCGTTTTCT[Y]GATGGCGCAGATTACGTGAAGTGATGCGTTCGGTAATATATGGTACGCACACTCGTGCGTATTCGAGAAGAAGTAATGCGTTCGGAATTCTGATGTAGGTTCAAGATCATTTGCAAGGGATTCTTCAGACCACAGAGTAGTGGAAGTCTGTAGACCTGTAGTCTCCAGAGGATTGATTATTTTGTACAATGAGGTAGTTAAAGTGCATGAAGCTTAGAGATCGATATATGGAAATAATAGGGCA…	TCACGTAATCTGCGCCATCG	ACTTCACGTAATCTGCGCCATCA	AACGGGACAGAGTATGCCCGTTTT	C	T	46	gb|EEE67681.1|	hypothetical protein OsJ_25329 [Oryza sativa Japonica Group]
BS00022952					GTTTTAAGCTAGGGCAGCAGCCATGGGTGTCAAGTGTGGTGGTGTCGTGTGGTGTCTCCTGCTCGCCGGGCTCCTTCTCCTGGCCGTGGCCTCCGCGGCGGAGCGGGACACGGAGAAGGAGGAGGAGATCCGGTTGTGCAAGAAGGTCTGCGACTGGAAGGCGGGGGAGGACACCGGGAAGGCCAGGGAGTGCAAGGAGCAGTGCGAGCGCCGCCGCCACGGCCACGAGCTGCTCCAGGAAGACGGCGACAGCTTCGACAGCTGCGTGAGCCAGTGCCGGGGCCATGGGGGCTGGTGGGG[R]AAGGAGCGGTGGGAACGGTGCAGGCAGATATGCAGGCAACGCCAAGAAGGGGAGGGGGGCGACGACGACTTCGACGAGGGCGACAACGCCGACGAC…	CACCGTTCCCACCGCTCCTTT	CCGTTCCCACCGCTCCTTC	GAGCCAGTGCCGGGGCCAT	A	G	6	gb|EEE52377.1|	hypothetical protein OsJ_34455 [Oryza sativa Japonica Group]
BS00022955					TCCAAATGAACCAGATTCTGATAGCGATGACGAGTTCGCTGGTCAGG[R]TAGTACCAAAATGAAACGAACAAAGTTCATTGAGACTGTAAGTTCGGTTATTCAACAGCACAGCGGGATAGGAGTCAATAAGTTCAGCATCCGGTGTGGCGTGCCCAAAGAAGACGCTCATCATCTTGACAGGTGGATTTCGTTTGCCACTTCATGGAAGGCAAAGATAATACATTTTGATCTGACAATAGTTGATTGGCCATTAGAAGAAGTTCACCACTTCCCTCTTGAGGCCTTAGATGCTCAAGATAGCTCATTTGTGCAGTCATTGTTTCTCGCTGCTGTTTCTATAAAGCCACACTCAGGAATATGTGGCTTTACAGTACTCAGAAATCTTGTTCTGAAATCT…	ATGACGAGTTCGCTGGTCAGGA	GACGAGTTCGCTGGTCAGGG	CAGTCTCAATGAACTTTGTTCGTTTCATTT	A	G	144	gb|AAL73525.1|AF466200_4	hypothetical protein S250_18C08.11 [Sorghum bicolor]
BS00022959		7A	74.45	0	CAAGAAATGAGGCAGCATCGGCTTGGTTGTTGCCATTTTGTTTCTGATGTGGATCTGCATGGCTTTCCTAGTGGCTGCAATTCGAGAAGCCCGATGCTTACTCCCAGCTCCTAGAACTACTGT[Y]TCGGGTCACCATGCCTGGTTTCTGGGGCAAGCGCCAGCAGAAATACGCTTATGTGATTTGAAATTAACAATGTGGATCTGTCTCCTTTTATGTTTTTAGCAACTAGTGTAATGAGAAAGAAATAAAAATGCTCTCCTTTTCTCTAACTTATTGCTTAAGTTGGAGAAGCTTGCACAAATTTTGTTCTACCGTTGGACCATTCCTTGCTGCTATCAAGATGGTTGTGTTGCACACAACTCAAAGTAGCCTTTTATCATGAAATTTTCATGTATA…	ACTCAACTCATGGATGATTTCACTGAA	CTCAACTCATGGATGATTTCACTGAG	GAAAGCTTCGACGCTGCATCCTTAA	A	G	0		No hits found
BS00022961		3B	67.35	0	CCCAAATAGTCTCACGACTCTGGATGTAAATGGCTGTACTGGTATTAAGAGGAGGAGCCGGGACGACCTGATCCAACTGTTCCCACGATTGAGTTGCTTCAAGGTGCACAGCTAGAAACAACGGCTTGGGCTTTTGTAGAATTATCATTACCCTGGCTGGCACTCGAAAAAGCATATGCGGAAGTGT[Y]TGGCGCTGGAGAAACAGAGCAGCACGACAGAGTTTTTGCCGCCTGCTGGTTCCTTGATTCTATGCTGATGTGAGAGAGATCGCAGGACCTGTACAATCGATTTTCGTAATATGTGTGGCGTCTCTCGGTTACATTGTTACAAAAATTAAAAACCATGACGCACTTATTTT	ATGGAATAATGTTCTTGCCTTTCCGA	GGAATAATGTTCTTGCCTTTCCGG	ATTATCACACCACGCGCGAGATGAA	A	G	9	ref|XP_002451957.1|	hypothetical protein SORBIDRAFT_04g011030 [Sorghum bicolor]_x0001_gb|EES04933.1| hypothetical protein SORBIDRAFT_04g011030 [Sorghum bicolor]
BS00022966		2B	0	2.41	TTGTACAAGAAAGCTGGGTACGGTAAGCTTGGGCCCCTCGAGGGATACTTAGAGCGGCCGCCCNNNNNNNNNNNNNNNNNNGTTGCTGAACTACCAACTTGTATAACATCAAACACCTCGCGGATCCAACAAGAACAGACTAAATCCATGGCCAGACAACCGTGACAAAATCAAGAAACTACT[R]CTACATCCAAGCAGAGCACTCTTGTCGAAAAGCACCACGATAGCAGCTCTATCGTGCCATCTATCCGAGCACGCGCCACCAGCGATCACCCCCGGTTCACGACCCGGCAGTCCTCCCGGACCTCGCCCTCGTCGCCGGTGAGCGGGCTCAGGCCGCCCAGCTTCAGCATCGCCGTGCCGAAGTCCTCCCAGAACTTGTCCGGGTTCTCGGCGT…	TGCTTAAGTACTCTTAATTTCGGCTC	GTTGCTTAAGTACTCTTAATTTCGGCTT	CGTACGCATGCAGCTAGCTTATTGTA	C	T	500	gb|EAZ05138.1|	hypothetical protein OsI_27331 [Oryza sativa Indica Group]
BS00022968		3A	0	105.93	GGCGGCAGGACCATGTACTCCAACACCGTCGACGAGGAGTGCTTCGACTCCGGCAGGCACGGGCATGGGCACGGCCACGGCTACGGGCACAACGACGGTAGGGCCATGTCCTACTCCACCACCACCGAGGAGTGCTTCGGCGGTGGTGAGCAGGGGCAGGGGTACTACAAGAAAGAGGTGAAGCAGCACAAGAACAGGGAGCGCGTCGGCGAGGTCGGCGCCCTCGCCGCCGGTGCCTTCGCCCTGTATGAGGGGTACGAGGTGAAGAAGGACCCGGCACACGCGAGGAAGCACCAGATCGANNNNNNNNNNNNNNNNNNNNNNNNNNNNNNNNNNNNNNNNTACGCGTACCACGAGCACCGCGAGCAGAAGCAGGCCGCCTACGGCGGGCAGCAGGAG…	ACTGATTATGGAAGAACTTATGCATTG	CTACTGATTATGGAAGAACTTATGCATTA	TGTTCACCGCAAGAATGTAGATCAGTTT	C	T	163	gb|EAY77339.1|	hypothetical protein OsI_05322 [Oryza sativa Indica Group]
BS00022970	Heterozygous in durum breed accessions				CGCGGTCGCCCGCTCCTCCTCCTTCACCCTCGCCTTCCGCGTCACCGAGCCCGGCCAGTACACGCTCGTCTTCGCCAACTGCCTCGCCGGCGCCGGCGGGGACCTTAAGGTCTCCATGGACGTCAGCTCCGCCATGTACAACGTCGACCCGGCCACCGGCCAGCGGGCCTACCTCTCCGTCGGCTCCTCCGCGCTGCCCTCCATCTACTTCCTCTTCTGCGTCGTCTACGCCGCGCTCGCTGCGGGATGGGTCTCCATCCTGCTGCGCAAGCGCACCGCCGTCTTCCGGATCCACTACTTCATGCTCGCCGTGCTCGTGCTCAAGGGCTTCAACCTCCTCGCCGAGGCCGAGGACAAGTCCTACATCGAGCGCACCGGCACCGCCCACGGCTGGGATGT…	AATAAAAGATTCAGGTTGTGCTTTGTACTA	AATAAAAGATTCAGGTTGTGCTTTGTACTT	CCACGGCTCAAAAGCAAGGGAATAA	A	T	173	ref|NP_001141351.1|	hypothetical protein LOC100273442 [Zea mays]_x0001_gb|ACF86147.1| unknown [Zea mays]
BS00022973		1B	6.42	0	GGTCGGCGAGATCAAGCAGCTGGCGCCGGAGTACCAGCCGCGGCCCAGCGAGCCGGACTGCACGATTGGCGCCTCTTCGATCGCCTCCTCGTCCGTCGCTTCTGCCACACCGCCCTCCTTGCTGAATCTTGCCAATTCGGAGACCGGC[S]AGATCAAGCACCAGGAGTACCCGGGGCGGCCCGGCGAGGCCGACTGCCCGATGAGCGACTCCTCCTCCTTGTCGTCTGTAAGCATCACCACTTCTCCTTCATCAGAAAACAAAAGAAAAGTAATGAAGAAAATCATCACCGCTCCGACGGGTGACCTCTCCTCCGATGGCTCTTCCGCACCGCCGCCCGATTCGGAGACCGGCGAGAAGCAGCCGGAGCCGGGGTACCCGCTGCGGCCTGGGAAGAGC…	GAAGCACCTTGTGATCATGATAATAC	CTGAAGCACCTTGTGATCATGATAATAT	ACATCCATTCTTCAGATGCAGTGTTCTTA	C	T	45	gb|ABG21959.1|	Zinc finger C-x8-C-x5-C-x3-H type family protein. expressed [Oryza sativa (japonica cultivar-group)]
BS00022974		5A	0	63.44	ACCAGGCCGCGGCCGCCGTCGACGCCGCGGGCCGCCGACGCCTCGGCTTCTCGCCGCTGCCGATGTTACCTATCTGGGTGCAGATGGTGCTCGGAGGCGTAGTCTACACGGCCGTGCCGTTCTACAAGAGGGCCAGGCAGATGGAAGACAAGGCGATCGAAAACGTGGAAACTGCTTTGGACGTTTTGGAGCGGGCCTCCGAGGTGACGGAGAAGTTCGCTGCTAATGTGGCCAATTCCCTACCGGAGGATGGGTCCCTGCACAAGTTGGCCGAGGAGCTTGAGTACATTGCGGAGGAAGTCGATAAGGATGCACACAAGGCTGAAGTCATGATTAAGAAGATTGAAGCGCTCAGCGACAAGATCGACGCCGCGGTGGAGCCTGTCATCGAAAACCTCG…	GTGCGGCTTGAAATGCAGGATGT	GCGGCTTGAAATGCAGGATGC	TTCTGGCAAGGCTTCAAGATACTTACAAT	A	G	40	ref|XP_002460374.1|	hypothetical protein SORBIDRAFT_02g027230 [Sorghum bicolor]_x0001_gb|EER96895.1| hypothetical protein SORBIDRAFT_02g027230 [Sorghum bicolor]
BS00022975					AGTTGGGCGGAATTGGGATGCGGAAGGAGGAGGCAGCCATGTCGGCAGCAACGGGGAAGCCGATCCTGTACAGCAAATGGTTCAGCTCCTGCTCGCACCGGGTTCGGATCGCCCTTAACCTCAAAGGTGTGGATTTCGAGTACAGAGCGACCAACCCGATGACAGATCCAGATTATGAGAAAATCAATCCTGTTAAATTTGTCCCAGCATTTGTGGATGGGAATTTTGTTGTTTCTGACTCGTTCGCCATCATTTTGTATATGGAAGACAAGTATCCTCAGTGTCCTCTCTTACCCCGGGATCTGAAAAAGAAAGCTCTTAATTTGCAGATTGCAAGCATAGTGTGTTCAAGCATCCAGCCTCTTCAGAGCCATGCTGTCATTGGTTCGTATCTTGGCA…	GAAGAAGGGCACAACTGTGATGAAT	AAGAAGGGCACAACTGTGATGAAC	TTCGGTTGCGAACTCGTTTAGGCTA	A	G	500	ref|NP_001104984.1|	glutathione S-transferase GST 18 [Zea mays]_x0001_gb|AAG34826.1|AF244683_1 glutathione S-transferase GST 18 [Zea mays]_x0001_gb|ACG38695.1| glutathione S-transferase [Zea mays]
BS00022979					CGGGACGGGGCAGTACTACCGCCGGAGCGGCAGCTGGGTGCTGCTCATGAGGATCTTCAAGAGGCTCTTCGTCGTCGAGAAGACGGCCGTCTCCGCCGCGCATCGGCGCCGCTAGGCCAAGGCAGCAGAGTGATGCGTACATGCACACAGCACACGTACAGCATGCACAATCGCCCTGTGATGCAAATGCCGAGTAAGTTAAGTTATATACTAGACGGACATGAGTAATTAAGCGTTCATGATGGGTGTAACTAGAGTCCATCGGATACAGAGGAATTCAGCATATATCACTCCATTGTTTTGCATCATCTTCCTTGCTACTCCTTTTGTTTCTGTAAAATATATAGAAAGTCAAGACCCGTGGAGATTCTTCTGTACCCACTTGTCACTGCCCAGGAG…	GAACGTTGATCTCTTCACCACCC	GAACGTTGATCTCTTCACCACCT	GCAACCTTTCGTCATTCCATCCTGAA	C	T	0		No hits found
BS00022983		7A	122.42	0	AAGGCGCACTACCGGGGGATGCTGGAGGACGGCACGGTGTTCGACAGCAGCTACGGCCGCGGGAGGCCGCTGACCATCATGGTGGGCGTGGGGGAGGTGATCAAGGGGTGGGACCTGTGCCTCGCCGGCGGCGAAGGGATCCCGCCGATGAGAGTCGGTGGGAAACGGAGCCTGAGGCTGCCGCCGGAGCTGGCCTACGGGGAGAAGGGGGCCGGGTGCAGGGGGTGGGAGCCCACCTCGTGCGTCATCCCGCCCAACTCCACGCTCCTCTTCGACGTCGAGTACGTCGGCAGGGCATCCTCCTGATCGACCTATCCATCTATGAGTCCATGATCAGGCCTTGTATATGCCATCAGTTCGTACTAGAGGATTCATCGATTGATCGATCGACATTATATG…	GCCCTGAACTACGAGGATTTT	CTGCCCTGAACTACGAGGATTTC	TAGTCGAATATCGCGTATCTGCATTCATT	A	G	500	ref|NP_001058294.1|	Os06g0663800 [Oryza sativa (japonica cultivar-group)]_x0001_dbj|BAD45876.1| putative peptidyl-prolyl cis-trans isomerase [Oryza sativa Japonica Group]_x0001_dbj|BAF20208.1| Os06g0663800 [Oryza sativa Japonica Group]_x0001_dbj|BAG97393.1| unnamed protein product [Oryza sativa Japonica Group]_x0001_gb|EEE66175.1| hypothetical protein OsJ_22270 [Oryza sativa Japonica Group]
BS00022987		5A	0	62.21	ATCAGGAAAGAAAGGTGGGGATCTTGGATGGTTCCCGCGTGGCAAAATGGCTGGTCCTTTCCAGGAGGTTGCGTTTAACACACCTGTGGGAGCTACTAGTGCACCATTCAAGTCTATGCACGGGTACCACTTCATCCTCTGCGAAGGCAGGAAGAACTGATATGAAAGTATGCTTCAGGTTTGGAATGCAAGCACCTTGGGATAATGTGGGATGCAAATGCCCCCCATTACTTGTCTGTTGACTCAATAACCGTTGTGCCTGGACATGTACTCAAGCTACTATTATGCTGTCCCAAACCAGAGTGGCTCG[R]AAAATGTGCTTGCTACAAGTAACCTGATATGATATACAGTATGTGTTTGAGATAAGCTGAGATTTAGCTTGTGTTCCTCTTTTATG…	ATTCAAAGCTGGACATCAGAAGCATT	CAAAGCTGGACATCAGAAGCATC	CTGTTCCTGGGCTTGTAGATGCTTA	A	G	107	ref|XP_002462369.1|	hypothetical protein SORBIDRAFT_02g024520 [Sorghum bicolor]_x0001_gb|EER98890.1| hypothetical protein SORBIDRAFT_02g024520 [Sorghum bicolor]
BS00022989		3A	73.12	0	CTACGACGCGCTGCAGCCATCTCTTGTAAGAACACAACCAAGACTGAGAGGAGCGTAGCTAACCGGAGAATGG[Y]GCGCTATGTAAGCTTCTTCTACTACTTCTCTAGGGCAGCCGCATAAATTCCGACATCTGCTGCAACTTGGTTTCGTTCGAGTTGGCAGATCACGGTATAGCACATATGGAGGTTCAGCCCGGGTTCGCTGCTCTATCGTTCGATCTTCTTCGAGGCTGATGTATAAATAATAAGCTTCGCGTGTGTAACTCCTGATCCAGTCAGGGAATTTAACTGCATAAACTTACACTGCGTCCAGCTTAAAATGGAGTGTTTTGTGTAAATTCTGGAATATTTTACTCTGAAAGCTTTGCTGATGGACATATGGTTCGCCGACAATTGCT…	CATGCAGGCGGTATTATTCCGC	CCATGCAGGCGGTATTATTCCGT	GCACGCCGTTGTGGTACAGGAA	C	T	0		No hits found
BS00022991		5B	0	62.69	GAAGCGCACGAGCATGGGGGAGGACGACGGCGTCATGCTGGAACTCCACAACGCCGCCGGCATAACTGCGAGTTGTGCGGGAAGGATGGGAAGCGCGGCCGGTACTTGTCATACCGATTCCAGCGTGACGACGGCCAGCTTGTGCACATCCACGTGGCTTGCTTGATGGAGGCGAACTACTCCCCGCCGCAGAACAGGCCCAGGAGGAGGTCCGGCAAGTTCAAGCGTGTCTGCAAAGCCGCATTCATCGTAGCGAGGGTGAGCTACGCAGTCACCACTATGAATCCGGTGGGGGTTGTCACAGCGTTTCTGTAATGGAGT[Y]CAACTTTGATGTCTACTTTTGTGCCAAGTCCCGAGCCAACAATGTTTGTACCTACACCAAGGAAGCGGCGGGCTC…	AAATAATAGTGCTCGTGCTGCTTGC	AAAATAATAGTGCTCGTGCTGCTTGT	CGCAGCAATTGCACCAAGTCTGTTA	C	T	0		No hits found
BS00022992		6A	61	0	ATTCGTGGAGCACCGGAACTACAAGGTCGTCTACCGGCGCTACGCCTCCCTCTTCTTCCTCGTCGGCGTCGACAACGATGAGAATGAGTTAGCCATCCTCGAATTCATACATCTTCTGGTGGAAACCATGGACCGCCACTTTGGCAACGTGTGTGAGCTTGACATCATGTTCCATCTGGAGAAAGTCCACTTCATGCTCGAAGAGATGGTGATGAATGGCTGCATCGTGGAGACGAGCAAACAGAACATATTGGCGCCCATCCAGCTTATGGAGAAAACCTTGTAAATAGTGTGTGAACTCAAGAGCGCCTATGTGATGCTTAGCCTTTTCCTCCCGCCTTTGCCATAGATTCGCCCTTTGTGTGGGGAGAAATGCCAGACAAGTGCTGTATGCATGGG…	CCATTCATCCGATGACTGGCCA	CATTCATCCGATGACTGGCCG	CAATCGAGACACCCTCAAGATCCAA	A	G	500	ref|XP_002444284.1|	hypothetical protein SORBIDRAFT_07g019495 [Sorghum bicolor]_x0001_gb|EES13779.1| hypothetical protein SORBIDRAFT_07g019495 [Sorghum bicolor]
BS00022995					GATGATCGTGAGCATGTGGGCGGTGAGGAGGCCGCGGCCGCCCGGCAACCCGAGGGAAGGGCGCGGCGGCGGTGGAGGAAGCCACAACTAGCGTTCAGCCTTGCTAGCACTACGTACGCATCTGCGGCAGCAATGGAGCACGTACGTACGTACGTCGTCTCAATCTCGCAGGCTGTCAACTTGGGAAAGCAGGTGACCTTTGGTTGTTTGTTTGTGTGTATAGCAAAGTGTCTGGATAATCAAGAGATTAAGTGCTGACGTTCTTCACGTAGACTTTGACTGATCACATCTTGCCATAAGATTAAGAGTAAGAACTACTGTGTGTTACTGTGTTAGCACAGCTCTTGCTGCAGTCTGTGTTCTGTAAGCTGATTGAAACCTGCTCAACTTATCTGCTGA…	GCCGCGCTGGCTGTCGG	GCCGCGCTGGCTGTCGC	GAGGCTTTCGTGAACTTCTGGTTGTT	C	G	0		No hits found
BS00022999		5B	139.13	0	AGTTCTAACGACGTATTATACAATATACAAGGAGCTATGGGATGCTTGTGCTAGACCGTTGATCACAGTGCCTCACAAGGTGAAAGGGTTTACTACTTTCCACATGGTTATATGGAACAGTGACAATGCTACTCATGGGTCATGGCATTCACCAACAAGCATGCTCTCTCCAAGGCAGCG[Y]GTGCGTGTTAGTGTGTGTGGATCACCACATTAATCAGCACCATAACCAGATTCTCTCCAAGGCAACAAGATTCTAGGCAAGATGAGCCGAAAGACCTGCCTTCAATCAATGGAGAAGTGGGAGGAGGCCCCGCTGCTGGAGCACAGGAAGGCGGAGCATAATGTGAGCGGCGACGGAGAGGCCCGGCTGGGGCGCCGGCTGTTGGAGGAGAACCG	CACACTTACGTATACGGAACTTACG	CACACTTACGTATACGGAACTTACC	GTAGCTAGCCAGAATAAGCCTGTATATTT	C	G	0		No hits found
BS00023002					CGCCACCCACTGCCACTGGGCCTACTCCCAGCTGCCGGAGTGCGTCACCGGCAGCTGCCGGATCGTGTATATCTGCCGGGAGCCCAAGGACGTGCTAGTGTCGTGGTACTGGTTCCTCAAGAAGGTAGTCGCCTACGGCGCCACCAGCGACCACGAGCCC[K]ACCCCGACCTCGACTTCGCCGAGCTCTACGAGGTGTTCTGCGAGGGATCGCCCGGACAAGGTGCTCTTCCTGAGGTACGAGGAGATGCTGCGCGATCCGTCGGGCAACGTCCGGAAGCTGGCCCGGTTTCTAGGATGCCCGTTCACGGCGGAGGAGGAAGACGCCGGCGTGGTGGGCGCCATCCTGGAGCTGTGCTAGCCTGGAGAAGCTGCGGAACCTGG	GCATTGCATCATGGGTGCAAAATGTT	CATTGCATCATGGGTGCAAAATGTC	GGAAGAAGGCGCTGCACCGTA	A	G	256	ref|XP_002456926.1|	hypothetical protein SORBIDRAFT_03g045670 [Sorghum bicolor]_x0001_gb|EES02046.1| hypothetical protein SORBIDRAFT_03g045670 [Sorghum bicolor]
BS00023003					ATGAATAGGAAAGGCACGCCGGGGATGAGCACCGTCTCCAACGACGTCTTCTTCCGGAAGGGCGTGGTCGGCGACTGGCGCAGCCACATGACGCCCGCCATGGCTGCGACGCTGGACGACATCGTCAACGATGCCCTGCGAGGCACGGGTTTCTCGTTTACTGATTCAGGCCATGCGGAAGAAGGCGCTGCACCGTA[R]ACATTTTGCACCCATGATGCAATGCGTTGCACGTTTGTTACTTATAGGTGCGAATTGAATCATGAACAAGTAATAATTTAGTACTACGTTTTTCTTT	GTGGAACATGCAAGCAAGTGCC	AAGTGGAACATGCAAGCAAGTGCT	GCTAAGATGTACCGGACCTGATTGTA	C	T	78	ref|XP_002451254.1|	hypothetical protein SORBIDRAFT_05g026550 [Sorghum bicolor]_x0001_gb|EES10242.1| hypothetical protein SORBIDRAFT_05g026550 [Sorghum bicolor]
BS00023004					ATGCATCTAGGTACAAATTTCACTAGAAATAGGATTGAGATACAAGGAATTTTACAATGAGAATAGTAAAAGGTGTACAAGTGGAACATGCAAGCAAGTGC[Y]AGTACAATCAGGTCCGGTACATCTTAGCGTGGCTTGAGAGCTTGGAGCGACGACAATATGCCGA	AGGCGCATGTTCTTGCCAATGC	AGGCGCATGTTCTTGCCAATGG	GCACGGAGGCGCTCGAATACTT	C	G	0		No hits found
BS00023005					CGACTGCAACAATGATGGAGAACACGGCCGCGATTGTAGTCCTGTACTTCTTAAGGAAGAGGTACGACCTGAGCCTACGTGACCTCATTTTCTTGAAGATCTCGATCTGTGTTATTATGTCGAGGTAGAATGTTCCGAGGCGCATGTTCTTGCCAATG[S]AAGTGAAGTATTCGAGCGCCTCCGTGCTGGTGAGTCCTCCTCCATCGATGACCAGTTTTTTCTGCAGCTCATGCACATGCTGCTCCCGGTCCAGCAGCATGGCGAAGAGG	CCTAATTCTTCATCAGCTTCCACG	GCCTAATTCTTCATCAGCTTCCACA	CGTCTAGAGAATAACGGTGCTCTGAT	C	T	8	ref|XP_002449987.1|	hypothetical protein SORBIDRAFT_05g026750 [Sorghum bicolor]_x0001_gb|EES08975.1| hypothetical protein SORBIDRAFT_05g026750 [Sorghum bicolor]
BS00023007		4A	125.55	0	CTGCCCAATTGGAAACCATCTGTAGCCAGGGATTCGGACAATGCCAACACCACCAACAAGTGGGGCAACAACAGTTGCTGGATCAGATGAAGCCATGTGTGGCTTTCGTACAACATCAATGTAGACCAGTG[R]GAACACCATTCTCCCAAACACGGGGAGAGCAACATAGCAGTTGCCAAACCGTGCAACACCAATGCTGTCGGCAGCTGTGCAAATTCCAGAACAAGGCCCGGTGCAAA	TATTATGATATTTGCAAGTGCTGAGAAC	GTTATTATGATATTTGCAAGTGCTGAGAAT	CCTTGCCATGACAAACTTCACAGCTT	C	T	27	gb|AAP80612.1|AF470351_1	unknown [Triticum aestivum]
BS00023008		5A	25.15	12.45	GCCGCCGCCGAAGAAAGACGATGACTGATTATCACGCCCATGGCGAAAAAGAAGTATACTCTGACTTGACAGAAACATGATCTTCGTGAATATTGAAGTAGTTATTATGATATTTGCAAGTGCTGAGAA[Y]ACAAGCTGTGAAGTTTGTCATGGCAAGGCTTGTGGATCTTTATATGATAAAACCTTAGTGTTTTTTGACGTCCCATCCAAATAGTATGGCACTGGTTGAAATTTCATAATAAATGGGTGTCTGACGTCTTNNNNNNNNNNNNNNNGGGG	GATTGTATCTCGGCAGTGCTTACTA	GTATCTCGGCAGTGCTTACTG	GTAGCGGCAAGGTGGCTACAGAT	A	G	0		No hits found
BS00023012		4A	134.77	0	TAGTAGCAGCTGCTAGGAATATTNNNNNNNNNNNNNNNGGTGTGCGCTGGACCGACCAAAACCCATGGATGGATCGCAGCCAGCCAACCAGCCAGGCTCTAAGCACTGAAGGGAAATGAAATAGAGATTCGATACACATGATTAACCAGATTCGTGAGTGATGCTGGTGCCGCATGAGGTAGGGCAGACACCATCGAAGAACATGACCGGGAGCCGCTTCGCGAACTTGTCACGGAGCTCACACAGGCAACTCATCGAATCTTCAGATAAGCTTT[Y]GCAGCAGTGCTTCATTATATAAGGCTCAGGGAGCTTACCACCGCTCATAACTTCGACACAGGGATCTCCTTGGGGGCAGGCCGATACTTCCGCCAGGTCGCGTTAGCGCCAGCGCCACTAC…	CCAGCTAGAGAATACAGTGTACTC	GCCAGCTAGAGAATACAGTGTACTT	CTTGTAATCAGTGCTGCGATGCGAT	C	T	0		No hits found
BS00023020		6A	83.72	0	AATATCATAATGTTCTTCAATACTTCGTCTACTTCTCAGAAAATAAATTTCCTGGACAGGTTAAGGGTCTATTTTTTGTGAAAAAGGGCACCAATTTATTACGAAAGCTCACTAGAAGTACAAGGCACCCAATACAAAATAGAAACTACTTCGAGGTCCCTGGACCACCAAAATGGCCGGTATCGATGACATAACAAGTCGTTGACATGCCATCGTCGC[Y]GTTCCGCTACTGGAGCCGGCCCGACCTTGTCGACGGTAGCCGAGAAGTCTCCGTGCATGTGCCCCGTAGGATTAGCACCCTAGAGTCGTAGTTGTCATCACTGAA	ACTAGTGTACTCGCTGTGGC	GCTACTAGTGTACTCGCTGTGGT	ATTGTTGTATTCCTGTTTCACAGCACCAA	C	T	0		No hits found
BS00023022		3A	0	0	TTACTTCTGCTTCTGGTTCATTAGTTTCAGATTCTTCAGGTTCACAGTCACCAGCATTTTCTGCATCTTTTTCAGCCCTGCCTTCTTCACATCTGCCATCTGTAGTGTCATCTTTTTCTCCAGAACCTCCTATGGTGTTACCGTTGCAATTATTCCCAGTTTCAGCTTCACCATCCCTCAA[S]ATTTCCATGCCACCATCGCCATTTGCATTCTGCACAATCTTTTCAGCCTCGCAATCCTTGCTAAATTCTTTCTTCCTTGTGTCGTCAACTTCGGACTTTCCATCTTGTAAATTTTCAGCGGCAGCAGCGTTGCTATTTCCCTTCTCGCCAGCCTTCACACAAATCCCACTTTTACCACCTTTATCACTACTCTTGCTGTTGCCAATCTTTTCAGC…	AGAAAATGATTGCAGCTGCCGAAG	AATAGAAAATGATTGCAGCTGCCGAAA	GCATGTACGATATGTGTAGTATCTGTGTT	C	T	0		No hits found
BS00023025		2B	30.36	0	GATCCTTTATACACCAGGCAATGCCCACAGCCTCCAACACAGCAGCGAGATGAGATAATTGCCTGGAAGCTTCACTATGCACTGTTCCACTGCCTTAATGAATACTATGCTGGATGGCCAACAAGCAAAG[R]TGGTTGGACTGTGAAGTTCATGCCAGTCAGTGACAACATAGTTACTCGAGATGAAACTGGTGCTTGCATCATCCATATTGCTCGCCAATTTGATGGGGAAAAGCTCAAGTTGCCCATCACGAAGG	AAGTGCAAGTGAGCTTGAGGCC	GAAGTGCAAGTGAGCTTGAGGCA	CCACCCACTGCCTGTCAAGAGTT	G	T	0		No hits found
BS00023028					AGAGGTAGGGGAGGGAGATCCATTGATTGTCATGCAGACGTACGTAGGGAGTACCATGTCCATGCATGCATAGATCCGCGAGTAGTACGT[R]CCGACGTGCATTGCTGCTCTCTATTGTGCGTGTTCGTGTCACGTGTTTGCTACTAGTGAAATTAATCAGTTACTATTGAGGTCCGGCGTGCACCTCTTGTAACGT	CGACGAGCAGGACAAGCACG	ACGACGAGCAGGACAAGCACA	CTTGGCAACTGGTGTTCCATATCCAA	C	T	0		No hits found
BS00023033		6A	81.05	0	GCCTCTTACTAAAGGCTTCACTGACTCCCTCAGTGAGCTTGGCAACTTAAATGTATTAATCTTGAGCACTTGCCACAGGATTATAATGGATCAGCATTGACACTAGTTGAGTCATTATCAAGGTAACCTAACAGAATTTGACAGAGGAGTTAGTTGGCTTTCAGAGAACCTAACTTTTGATGTTGATGCTCGAGTTAATCTTTTTGAGTGTAACATAAGACTTCTTGGGGGGCTTATTTCTGCTCATATTCTTGCAAAGGACTATAGCAGTCAGAATAAAGATGGAGTATATCAGAACCAACTGCTACATCTTGCTGAAAATTTAGGCAGCCGGTTTCTGCCAGCATTCGAGACCCCTACTGGATTGCCGTATGCATGGATCAATCTTAAGTATGGAGT…	CCCGACCATGGACATCGCC	GCCCGACCATGGACATCGCT	ACGGGGCGAACACGATGTCCTT	C	T	500	gb|EEC73977.1|	hypothetical protein OsI_08885 [Oryza sativa Indica Group]
BS00023034		7B	64.64	16.66	CTTCCCGTATCATCTCAAAGTTTGCAAGAAGCAACCCGGTGGTCACTTGCCAATTAGCTTCCACCGGTACGGTGCCATGGAGGAGTGGCTCCTAAGCTTGTGTTTCATAGCCCTCTCCACGGCCACGGTGCTGGCCTTTTGGTTTCTCAAGCTCTCTGGTGGCAAGGCCGACCCCCACAAGAAGCAGCTGCCTCCTGGGCCATGGACGCTCCCGGTCATCGGCAGCCTCCACCACGTCATCAGCGCCCTCCCGCATCGCACGATGATGCAGCTGTCTTGCCGGCACGGGCCGCTGATGCTCCTCAGGCTAGGTGAAGTCCCCGCCGTGGTGGTGTCCACCGCCGACGCCGCGGCGCTGGTGATGAAGACCCACGACCTCGTGTTCGTGGACCGGCCGCG…	AGCAGTAGAATGTGTGGAGAAAGC	AATAGCAGTAGAATGTGTGGAGAAAGA	GACAATATCCTTTATGAGGGGCCTTTTAT	G	T	500	dbj|BAB40322.1|	cytochrome P450 [Triticum aestivum]
BS00023035		4B	75.58	6.21	CTGAAAACCAAATCCACAATTTAAACACTGCTATTCTCCCAAGACATTGTTGTCTCTCACAAGAGATATGTTTACTTGCTTAGACTTCCTAAGGTACATAGCAACAGCTGAACTTATGGAATATAATCTGCTCATCTTTTCTTGTCAATACCACCTAGGTTTCAGATACAAGGGCTTATATAGTGCCCACAAACATACAACGAGTTGCTGCGATTTCCAGCTTACAAACTTGAACTGAAGAAACCATGGCCAATACCAACGCCGAATCATGCTGCCGTCAAAGCACCTAGTGCCTCAACAAGGCCTAACCGTCTTCGCCTTGGTGACTATCAGCCTAGAACTTGGTCACACCCAACATAAACAATCGGCAGCCTCACCATACCCACCGCCGTTCCTGCC…	CCGCGCTCGACGAGGAGTAT	CGCGCTCGACGAGGAGTAC	TCCCTGCCTGTGCTGCCGTTT	A	G	500	ref|XP_002440416.1|	hypothetical protein SORBIDRAFT_09g000636 [Sorghum bicolor]_x0001_gb|EES18846.1| hypothetical protein SORBIDRAFT_09g000636 [Sorghum bicolor]
BS00023044		1B	32.04	0	CAGTTTCTTCAGTAAGCATGAGAACTATGACCCATCGTCTCCCCCCAGCTGTGGCTGCGGTGGCCGTGGTCTTGGTGGCGCTGACGTGCCTCCACCGGCCAGCTGCCGCGAGCGGCCATGCCGCGGACCGCATAGCCCGGCTGCCTGGGCAGCCGGCGGTGGACTTCGACATGTACTCCGGCTACATCACCGTGGACGAGGGCGCCGGACGGTCGCTGTTCTATCTGCTGCAAGAGGCGCCGGAGGACGCCCAGCCGGCGCCGCTCGTGCTGTGGCTCAACGGCGGCCCCGGCTGCTCCTCCGTCGCCTACGGCGCGTCGGAGGAGCTCGGCGCGTTCCGCGTCAAGCCCCGCGGCGCCGGCCTCGTCCTCAACGAGTACCGCTGGAACAAAGTGGCCA…	GGGATTTCCACTTCCTGCCGTTT	TCCACTTCCTGCCGTTC	GACGGTGGCTATCCCGAATCCTA	A	G	500	sp|P08819.2|CBP2_WHEAT	RecName: Full=Serine carboxypeptidase 2; AltName: Full=Serine carboxypeptidase II; AltName: Full=Carboxypeptidase D; AltName: Full=CPDW-II; Short=CP-WII; Contains: RecName: Full=Serine carboxypeptidase 2 chain A; AltName: Full=Serine carboxypeptidase II chain A; Contains: RecName: Full=Serine carboxypeptidase 2 chain B; AltName: Full=Serine carboxypeptidase II chain B; Flags: Precursor
BS00023048		2A	0	73.61	ACGATGTCAGCGCTTGGGACGCCAAGTTCATCGCCAAGTTCATCGGCGACCCGGGCCTCGAGACACTATACGATCTCATCCTGGCTTCCAACGAACTTAAAATCGAAGGACTGCTTGCACTGACCTGTCAGACTCTCGGCAATAAGATTAAGGGCAAGTCGCCACATGAGATCTGTGATATACTAAACATCAGGGGTGTCTTCACTCCGCAATTACATGAAGAGCATTCAAGTGGATCTTGTGCTAGCCACACGGCTTTGGCAGCTATGGGAATCATTGCAAATTGGTGGAACCTAGAGCTAAAATTGGTAGATAAGGCCTTACAGGCTCTCCAC[R]TAGTTCGTTGCCAGGAGTTCACCGGATACGAGCCCAAGATCAATGGTTTAGTACGTCATCG…	CATCAGCCACTTGTAGTCACCA	CATCAGCCACTTGTAGTCACCC	GTAGTCATACGATGAGTAGTTCCTATGTT	A	C	401	ref|NP_001060935.1|	Os08g0133600 [Oryza sativa (japonica cultivar-group)]_x0001_dbj|BAD16278.1| unknown protein [Oryza sativa Japonica Group]_x0001_dbj|BAD16291.1| unknown protein [Oryza sativa Japonica Group]_x0001_dbj|BAF22849.1| Os08g0133600 [Oryza sativa Japonica Group]_x0001_dbj|BAG93748.1| unnamed protein product [Oryza sativa Japonica Group]_x0001_dbj|BAG97248.1| unnamed protein product [Oryza sativa Japonica…
BS00023050		6B	0	49.74	GACCGCCCGCCGCCACCAGGGTTTTCTTCCCCCCTCGCCTTCTTCCTCCTCCTCCCCACGCAATCCACGGAGGAACCGAGAGCGCGTAGGAGCGCAGCCATGGCGTGACCGTGTCCAAGATTCTTCCCCATCACCGGCTCCGTGTCCAGGAGCTCCGCCGTCCACGTCTTCCTCGCCTACGTCCAGGAGGCCGCTCCCGAACGACTACAGCCACCACTCCTTCCTCTTCGGCCGCCGCCGCGTCGTCGTCAAAGTCCTCCGCCTCCGTCCGCTACTCGACCGGCGGATCACACCTCCGTGGTCCTGGCTGCTGAACATGATGGATGATGAGTTATTCAAGTTGGACACTGAGCCTTTGGGGGTTTATTCCGAAGATGCAACCAATGATGACAAGCCCCT…	CAGAGCAAGTAACCAAATGCATTGAA	CAGAGCAAGTAACCAAATGCATTGAG	CGTATGACATGCAGAGTGCAGCAAT	A	G	0		No hits found
BS00023051		4B	110.9	0	ATTTTATCGTGAGACGAGTATTCTGATGAGTGTCAACCATCCAAATATAGTGCGCTTTTTGGGATACTGCTCTAACACAGAGAATACAGCGGTTAAATTGGATGGACCAGGAATACGTGAGAAGTACATTTATGCCGAGAATAGAGAAAGATTGCTATGTTTCGAGTATATCAGTAAAGGAGGTCTTGACAAGCATGTCACTGATGAATTAAGGGGACTTGAATGGCATACACGCTACCGAATTATTAAAGGGATTTGTGAAGGTTTGCGGTACCTACACAAGGAAAAGAATATTATTCATATGGATCTTAAACCAGCCAATATACTGCTGGATGATCTTCTTATACCAAAAATTACTGATTTTGGTATCTCCAAACAACTTGAGGAAAAATCACATGC…	TTGTATCACATCTCAAACACCTCGT	GTATCACATCTCAAACACCTCGC	GGTGCCCTGGGGCCGGAAT	A	G	500	emb|CAJ19370.1|	putative vesicle associated membrane protein [Triticum aestivum]
BS00023052	Heterozygous in durum breed accessions	2A	0	0	AATGAACTGAAGATAAAACTGAAGGAGGCTGAAAGTTGTGCTGAGCTCGGCGAGCCGACTACAGACCCCGAGCACAGTGGAAGAGATTTGAGAGCAGAGATAAGGAAGCTAAAGAAAGCCTATAAGGCCCTGAGCTCGCAGAAGGAGAGTGAGGTTTCCGTGTTACTTGCAGAAAAGGATTTCGTGTGGAACCAGTACAAGACAATGGAGAAGGACTACGAGGTGCTCCTTAAGAAGAAGAAGATGGAGGCAGCACAGGCTACTGAAGCAGCAGAAAAGCTTCAGCAGAAGGTGGAGGAGCTGCAACTGCAAGTGGTAGCCCAAAAGAAGAATGACGATATTGGCAGATTGCAAGCGGAGGCTAATGATGCCAAAAAGAAGGTACTGGCTCTTGAGGAT…	AGGGCCACGGCGAGGTAG	GAGGGCCACGGCGAGGTAA	CGCCATCCGGCCGGAGCAT	C	T	15	gb|EEC76665.1|	hypothetical protein OsI_14633 [Oryza sativa Indica Group]
BS00023053					AATCAATCCCAACCTCCACTGCCTCCATAGCTGGCTGGCAGCCTAGCTTAGCTCCTGCTCTGCTCTGCTGTCTCCGCCGGCCGGTTAGTCACCGATGGAAGCCCCGCTCCTCCTCCCCGTCTCCACCGCCGCCTCCTCCTCCACGTCCATCACCGTCGACGATGACAGCCACGGCACGGCCCACAACGTCTCCCCTTCCCGCGCCTCGCCATCCGGCCGGAGCATCGCCGCGCG[Y]TACCTCGCCGTGGCCCTCGTCGCCGCCGTCTCGCTGTTCGCGCAGCACGAGGCGTCCAAGGGCTTCCGCATCGACGTCGTCCGGGGCGGTGGCGCGGCCGGTGCCGCCGGCCGGCGCTTCGACCTCCTCTTCGTCGCCAACGGCCGCGCCGAGCGCGTGCTC…	CACAAAAGGAGACTTATCATGTGCTT	CACAAAAGGAGACTTATCATGTGCTC	AGTTAAAAAAGCATGCCAACTTAACCTGAT	A	G	6	gb|EAY99186.1|	hypothetical protein OsI_21143 [Oryza sativa Indica Group]
BS00023054		6A	50.61	27.23	CTCTCCTTTACATCTAAAATCGAATTTATAGGTGGTCGATCCATGGAGTTCAAGTATTTGTCAAATTGCTTGCAAGACTGATAGTTTTATTGATATGCCTCATATGCAAGCTCCTAACCCACTGTAGAAGTTGTCTGTTGTGGNNNNNNNTGAATGCCAATTTGCCTGTATGNNNNNNNTGCTCTTGTGCAGCATATGCCCATTCGCTATCTGATGGTTGCAGCTTAAGGCATGCTAACAAACTCGCAGGATGGAGTTAAAACTCTTCATCTTTGTCTAGCAGCATCAGAATTACAGTCTAGCAGTATCTCGGTAAGAAACATATTGCATGATAAATAACTAATGCCACTGGGGAGACAGTATGTGAAGATTGGATTATTGCAAGAAGACAAAAAGCTT…	GTGTTGTAAAATCCACGAGTGTGGTT	GTTGTAAAATCCACGAGTGTGGTC	GCAAGCCACTCAGCTCTCCCAT	A	G	0		No hits found
BS00023057					GGCTGGACTGGAGCCTGGAGGCGCCCCCAAGGGCCATCTCCTCTCCGGCCTCCCCACCTCTGCCGAGACCCGTTCCCGCTGAGGAGCCAGCCACGCCCACGCCACAGACAAGAGAATAGAAGCAGAGGTGTGGGGAGGAGAGGCAGCCGCAGCCGCAGGGAAGAAGAGAAAGCCAAGAGCGGCGGCGGCCCCATGCGTGCGATGTTGGCCAGGTCGCCGGCGCTGCCCGTCCCCTACCTGACGGCCACTGAAACTGCCGCCGCCTCCTCGGCCTTCTTCCAACCCTGCCATCTCTCCACTTCTCCAAGTGTCACCTTCTCCAAGAAGAAACATGGAACAAG[R]TTAACTGTCCAGCCAAACACTCCGCATGGAAAGGCTAAAGGTGCAAGTGGGATTC…	AATTTGTTCTAGCTAGTGCATATCACG	CAATTTGTTCTAGCTAGTGCATATCACA	GCATATGTCTCCAGGAACCAGCAAA	C	T	20	gb|EEC76489.1|	hypothetical protein OsI_14242 [Oryza sativa Indica Group]
BS00023059		7B	68.2	0	CGCAGAAAGTACAGCATGCCATACCGCCCAGGCTTCAACAAGATCAATGTTACAGACGTTCTCAAAAGAGTAGCGAGCAGTGACAGCCCGTCCAAAAATAAAATCTGCCATGATCACGCACAACAACACCGGCGCCCACACGACGGCGACCCAGGTTCAGGTCTGATGGGCTAAAACATCTAGGTGACGTAGCAGATGGGGGTTTTGATCCGGTGCAGCGAGATAAATGTTTGTTACTTACAGACTATGCATATACCAAAGTCCAAAGGTATTGGATTAACCGCTATTATGTACAGCTCCGGCAACAGATTTCTTGTTCCCCTTGCCTACTGATTTCTTATTCCGACTCTCGGCCTAATTAACAGGTGCTGATAATTGAGTTACACCAGCTCCCAAAGA…	ACTTACGTGGACTGTAAGGAAATACAT	CTTACGTGGACTGTAAGGAAATACAC	CCTGTCGTCTGTACTTCCTTTCAGTT	A	G	500	emb|CAJ13965.1|	unnamed protein product [Aegilops tauschii]
BS00023065		1A	0	47.34	ACGGTTGCTGAAGCTAACAAGGCTGTGCAGGAGGTAAAGGCTGAGAAAGATGATCTTCAAGAGAAGTTCTTGTACACGGAGTCAGCAGTTGCTGAAGCTAACAAGGCTGTTCAGGAGGTAAAGGCTGAGAAAGAGGGCCTTCAAGAGCAGCTAGCACACATGGAATCAGCGGTTGCTGAAGCTAACAAGGCTGCGCAGGAGGCAATGTCTGAGAGTTTGCAACTGAAGGATAGGTTGCTTGATAAAGAGAACGCATTGCAGAGCTTAACCCAGGAGAACGATGAATTCAGGTTGCGAGAGGCCGACGCCATGAAGAAGATAGAGGAATTGTCTGCTTTGCTTGCTGAAGCCATGGAAAAGAAGCATCCTGAGGAGGAAGAGAAGCTAGTGGTTGTGGAT…	AAAGGTTGGTTCTCACAGGAGGAA	AAAGGTTGGTTCTCACAGGAGGAT	CAGTGGGGCATGACCAACGCAA	A	T	5	gb|EAY96332.1|	hypothetical protein OsI_18235 [Oryza sativa Indica Group]
BS00023067		5B	215.24	57.97	GACTCATCACCCACACAGCGTACACAACACAGCACAAACACAAACCAATCGAGATCCAAAGCAACCAAGAGCAATGGCGGGCGAGAAGGGGCTGGTGCTGCTGGACTTCTGGGTGAGCCCGTTCGGGCAGCGCGTCCGCATCGCGCTGGCCGAGAAGGGCCTGCCCTACGAGTACGTGGAGGAGGACCTGATGGCCGGCAAGAGCGACCGCCTCCTCCGCTCCAACCCGGTGCACAAGAAGATCCCGGTGCTCCTCCACGACGGCCGCCCCGTCAACGAGTCCCTCATCATCCTCCAGTACCTCGAGGACGCCTTCCCGGACGCCCCGGCCCTCCTCCCCTCCGACCCCTACGCGCGCGCGCAGGCCCGCTTCTGGGCCGACTACGTCGACAAGAAGGT…	AGTTCCCCGAACGTTGACTGC	GTAGTTCCCCGAACGTTGACTGT	CCAGCAAGTTGGAAATCCTCGCATA	C	T	500	emb|CAC94002.1|	glutathione transferase [Triticum aestivum]
BS00023068		2B	9.73	9.89	CGAGTTCGATGATCAGCTTGAACCATACAATTTGGACTCTTTGGTGATTGGAAACAACTTTCAAACTACTTGTCACAAAGTGTCATCGAACGCCTTGAGCCAATTGGTGGAGAAATTACAATTGCATTGGAGACATCATGGATGGATAGAGCTCCCCAAACAGATATGGAGAGACGATTGATGGAACAACTTAGAGAAGACAAATTTGCAAAGAAAGCCCCTGCACAGCCTGAGAGGAGAGGATGCTATTACACAACTATCCCGCTTCGGTTAAGCACAGAACATTTCTGCAGATGAGCTGACTTTGCTGAATTTGGACAGAACAAGCTTGCTGGAGACTGTCTTGGCCAAAAATTATCAAGGCCAAGAAGATTTACTCTTGGGGGAGCTGCAGTTCTC…	AGATCCATGCCCGCTCCACAA	GATCCATGCCCGCTCCACAC	CTCTATATGACCTTAATCTCCTTAAGCCAA	A	C	29	dbj|BAF14009.2|	Os04g0132300 [Oryza sativa Japonica Group]
BS00023069		7B	85.96	0	GTCCGCCGGAACGTACGGAGCTGATGGGCCTCAAAGCCGCCGTCTTTCTCTCCGTCCCCGCCGCCGTCACGCCGACACTCCGCCGCCACAACCTCTCCCCCTCCTCCTTCAGGAGCAGCAGGGCGTCCGCCTCCAGGATTTCAGCAGCGGTCATGGCCACGGCGGTGCACCGGCGGTTGTGGTGGGCGGCGGCCGGGTGGGACAGGCGCTGCTCTCCATGGGCCCCTCCTCCGGCGGGGACCTCCTGCTCCGCCGCGGCGAGGCGCTGCCGCCCGCCGCGCCGGCCGGGCCCATCCTCGTCTGCACCCGCAACGACGACCTCGACGGCGTGCTCGACGCCACACCCAAATCCCGATGGCAAGATCTCGTCTTCTTCCAGAACGGTATGCTGGACCCGTG…	CACTGGTCAAACTAAACAGAGGCAA	ACTGGTCAAACTAAACAGAGGCAC	GAGATGAAGCTCTGGTGGCAGTTTT	A	C	41	ref|XP_002444137.1|	hypothetical protein SORBIDRAFT_07g009470 [Sorghum bicolor]_x0001_gb|EES13632.1| hypothetical protein SORBIDRAFT_07g009470 [Sorghum bicolor]
BS00023071		1B	0	4.94	GAACAAATAGGAAATAATCTATGATAGTTCATCAAACTCTCATGGTTATCGCTCTATTTCTACTGCATCAACCGTGGTTACACAAGGTCTTAACCGGAGATACGGTCGAAATTCGAAACCTTTATAGCCATCAGAGCTCATACAGATTGATGCTCCTAGAATCGATACGAAAATGCAGGATTAGCTCTCAGAACAAATGCAGGACAAGATGGCTCATGGCTATCAAAATTGCTCCTGCCCGTCTCCTTTTGTTTCAGT[R]CTTATTATTGGAGTGTCTTGAGGCGCACCTTCTCCAGGTGAACTGAGGCCAAGCCTGCTGAGAATCCCGGCATCAAGAGTGTTCGGAGTAGATGCGGGTGCTTCGGTCTCGCCCTCGGTTTTCCTTCTATGGCCAATG…	GCCTGGTCATGAATACTGCAACT	GCCTGGTCATGAATACTGCAACC	TCTGTGTTGAACAAGACCCCACCTT	A	G	500	ref|XP_002441435.1|	hypothetical protein SORBIDRAFT_09g026630 [Sorghum bicolor]_x0001_gb|EES19865.1| hypothetical protein SORBIDRAFT_09g026630 [Sorghum bicolor]
BS00023075					ATCTGCACAAACTCTGCAAGCACCGTCCTTGAATGAGTCGCCCAGCGCTTCGTCGGTGTGGGAGGAATTGCGTGTCGCTGTCGCTTCCTCCGCCTTTTCGCAGTCGGAGGCAGTAGCTCCTGACTCGCCTATTTTTTCCCGGCTACCGCGTGACTGGGGGCTCCAATTTTACATCAGGGTGGATCTTTCAGGATCTTTCCACACATATCCTCGTTTGGGTGGGCCATTCAAGAGCTTAGAGGAAGCCGACAGCGCTATTGATCGCCATCTGCACGACCGCCGGGTCACCAAAATGTGCCCGGAGCAAGGCAGCGTTTCTCGACTGGATAAGGTCGTACAACAATGTCTTTACTGGCCCGATGGCAGAAGGAAGAAGCGTTCAAAATCTCATGTGATTGA…	GACACGAAGGGAACCTGAGTTCA	ACACGAAGGGAACCTGAGTTCG	GACGCCCCTTGAGTCCAGTCTT	A	G	31	gb|EEE68920.1|	hypothetical protein OsJ_27784 [Oryza sativa Japonica Group]
BS00023077		5B	197.22	0	CGCGTTCCGAACAAGCTGATCAGCTGAAGGTGAGCTAGTTAGTACTTAGCATGGTGCGGTTTGTCATGCTCGCGGTGTGCGCCGCCGTGCTTCTGCTCGCCGTNNNNNNNNNNNNNNNNNNNNNNCAGGGCGTGGGCTCGGTCATCACGCGGCAGGTGTACGACACCATGCTGCCCCACCGGGACGACTCCATCTGCGAGGCCAAGGGGTTTTACACGTACGA[M]GCCTTCATCGCCGCCGCCAGCACCTTCCCGGAGTTCGGCACCACCGGCAGCGCAGACGACGTGAAACGCGAGCTCGCTGCCTTCTTCGGCCAGACCTCGCACGAGACCACCGGAGGACCCCAGTTCCAATGGGGCTACTGCTTCAAGGACCAGATAGACAAGATCATGCTTGC…	CCAAGGGGTTTTACACGTACGAA	CCAAGGGGTTTTACACGTACGAC	AGGTGCTGGCGGCGGCGAT	A	C	500	dbj|BAB82471.1|	chitinase 1 [Triticum aestivum]
BS00023078		5B	142.75	0	CTCGCCACCAAGGCACCCAGACCCAGACCTCCTCCCGGGAATCGGAACCGCGTCCCAGCCAGCCCCAACCCATTCGTCGCTCCCCTGATCCATCCGGCGACGCGGCGGAGCGAGGAACCAAGGCTCGAGCAGCGGGCGGGCGGGCGGAGAG[S]AGCCGGAGAGATGGCGGAGAACCCGCAGCTGTTCGGGAACGGGATGCCCGTGCCCTTCCACGGCGAGATGTTCGTCCTCGCCCGCGACGGCGTCGAGTTCCACGTCGACAAGATCCCCTCGGCGCCCGGCGGTCACGCAAAAACAAAGGGCACCATATACCTGTCTAACATAAGGATGGTGTTTGTCGCCGCCAAGCCTGTTGGGAACTTCTTTGCCTTTGATATGCCCCTGCTGTACGTGCACG…	CCGCCATCTCTCCGGCTG	CCGCCATCTCTCCGGCTC	GACGCGGCGGAGCGAGGAA	C	G	37	gb|EAY77662.1|	hypothetical protein OsI_32701 [Oryza sativa Indica Group]
BS00023080					GCAGTACAAGGCCAGGTACCACTTGAGTTACCTCCACGAGCTTGCCCACTAGGAACACTGCAATGGAGGAGCTGGCTGTTGCAGAGTTATATCTTAACAAGTTGCAGCATCAAAGGAAATGCAAGAGGTTAAGAGGTGGTGGATGGATTTGGGATTGACTCGAGAAATACGAACTGCAAGGGACCAGGTTCTAAAATGGTACATGTGGGCAATGACTGTTGTCCAGGGTTTCTCCTTATCTAGGTACCGGATTGAGATCACAAAGATCATCTCGTTTGTCTATATTGTGGATGACATCTTTGATCTTATTGGCACCCAAGAGGAGCTTTCCCTCTTCAGCGAGGCGATCAAAAGTGGGATCTTGCAGCTGCTGGTTCACTCCCGGGCTATATGCTATCA…	AGAGGAGCATCCCAATGTAATCCTT	AGGAGCATCCCAATGTAATCCTC	GGATGACCAACATCATTTATGGCTATGAT	A	G	500	ref|XP_002451414.1|	hypothetical protein SORBIDRAFT_04g001760 [Sorghum bicolor]_x0001_gb|EES04390.1| hypothetical protein SORBIDRAFT_04g001760 [Sorghum bicolor]
BS00023085		6A	0	41.1	CGCCCCCAAGGCCAGGTGCTCCGTGGATCCACCCAGCAGGGAAGAACATGGTCATCGTCTCTGGATCGGATCCAGGACCGGTTTTCACCCGGGAGCAAACCAGCGAGATGCATGGCAACGCAGGGTCTGTGGAGGCGGTGGAGAGGGTTTTGCACGGGAGAGCCGGATCTGCTATAAGGAGGAATGGTTCGTCCCTTGGAAGTGCGGTTCGTTCCCTTGTCCGGCTTTGCACCTGGAGGGGATCCACCACAAG[R]TCCTAGAGCAAAGAAAGTATCCAAGGCTGCACCTGTGTTTGAAGTCCCTGGGTTATGGACACCCGATGTACCTCTAGAGAATGCCTATCGTGACTGTATTAACATGACTGTCGTATACCTTGATTTGCACTTGCCAAGGAAAA…	TGGATACTTTCTTTGCTCTAGGAT	CTTGGATACTTTCTTTGCTCTAGGAC	ACCTGGAGGGGATCCACCACAA	A	G	0		No hits found
BS00023088		6A	126.85	0	AGAAACTCGATGAGATGCCATCCCTTCGAAGAGCACACACCCTCTGAAATTTCATACAAATCTGATGAGTACTCTCTTATTTTTACTGAAATACACTCTCGAAAAGTACAACGAAGCATCACGATACATTTTAAAAAACATCGATGAAACATCGCGCAGCACTCTG[W]GCCAAGACAAGCTTTCGACAAAACAAGAAAACGTAGCACGGATCTCCAAGTGACGGTGAGCGGTGGATACATGTACACCATATAGTACGCGTGCTAGAAAAAAGGGATCATCTCTCGCGAACTTTTTCCATTCAGACCATCTACCACGATGCACGGCTGGGCTTGCGGCGGCGATCAGAACTGGTAGACGTTCTTGTTCTTGGCCCANNNNNNNNNNNNNNNNNNNNNNN…	GAAACATCGCGCAGCACTCTGA	GAAACATCGCGCAGCACTCTGT	GCTACGTTTTCTTGTTTTGTCGAAAGCTT	A	T	0		No hits found
BS00023092		6A	63.81	0	CCATGACGGCGGCTCCTCTGTTATCGTTGACGGATGCGGCGACGGCGACGGCGACAGCGGTGCTNNNNNNNNNNNNNNNNNNNNNNNNNNNNNNNNNNNNNNNNNNNNNNNNNNNNNNNNNNNNNNTCTCGCTGAGATGCCANNNNNNNNNNNNNNNNNNNNNNNNNNNNNNNNNNNNNNNNNNNNNNNNNNNNNNNNNNTTCCACGGCGAGTGCTTCGTCGTCGGGGACAACATCGACACCGACCAGATCATCCCGGCCGAGCACCTGACCCTGGTGCCGTCCAAGCCCGACGAGTACCGCAAGCTCGGCTCCTTCGCCTTCGTGGGCCTCCCATCCGCGGCCTACCCGATCCCGTTCGTCGCCCCCGGCGAGGAGTCGTCCCGCTACGCCGTCATCA…	CACACCTCACCTCCGGAGAG	ATCACACCTCACCTCCGGAGAA	GGTGGCAAGTAAGACTGGTTTATGAATAA	C	T	362	gb|EAY86939.1|	hypothetical protein OsI_08324 [Oryza sativa Indica Group]
BS00023097					TACTGAATGTGTCCTGGCTGCTGTCGATGCCGTTGAGAAGCAGCCGTTGCAAGAGAGTTCGATTGTCAATCAGGGTGTAGCAGATTCTGTCGAGAAGAAGAGACATCCAATGTCTTCGCTGTTTCAGAAGCCTGTGGAATTCAGTTCTCCCCCATCAGGAAAGAAAGTGCCGTCTTCGTCAGCGAAAAGGCGGTCGACGCTGCGTCCAGCAAAGGAGAACAGCTCACCATTTCCTGCTACTGACAGTAACAAGCAAGAAGAGACTTCAGTTGCTCAGAAAGGGTCGATATTGGGTACACTGAACTTCAGGAGATGTGAAATAGGCGATCCTGCCTCGAGATCAAGAAATCTTGGCTCCACAATTGCTTCAAGGATTAGTCAGCTGGAGTCTGCAAGTAG…	GTAGGCCGGCCTGTCAGTAC	GTAGGCCGGCCTGTCAGTAG	GCCATAGGTGGTTACACAAACATAATCAA	C	G	5	ref|NP_001066556.1|	Os12g0273700 [Oryza sativa (japonica cultivar-group)]_x0001_gb|ABA97420.1| expressed protein [Oryza sativa (japonica cultivar-group)]_x0001_dbj|BAF29575.1| Os12g0273700 [Oryza sativa Japonica Group]
BS00023100	Heterozygous in durum breed accessions				AGTCGTTCCGCATGGTNCAAATGGAAGTGGATCAGCAACCGCAACAACCGCACCATCAAAGTGAGAAACAAATATTCGATAGATGCATGAGAAATAAAGCCAGAGACTTTCGTGATAAAAGCTATGGTACTCTTATTCAGCCTATGAGTTTACTTGTTCTCAAAATGGAGTACTTGGAGAAAAACATGGTTTTATACATTATTCAAATAAAGCAATAGCTTTTGCTGGGAATCCGGAAGAAGGATTTGTTTCAACAGAAGTGCAGAAACTAGCAGCTACTTTCTTAGTTGAGAATGAATTGCCCTTTAATCAGCTAGACT[S]AATTGGGCTGAACCCAAGAATTGATATAGGGATTGTTAAGACCCATGGTGTCGCCTATAATAGGGAGATTGGAAGA…	CAATTCTTGGGTTCAGCCCAATTG	CAATTCTTGGGTTCAGCCCAATTC	GTTGAGAATGAATTGCCCTTTAATCAGCTA	C	G	1	gb|EEC67143.1|	hypothetical protein OsI_33977 [Oryza sativa Indica Group]
BS00023101		1A	0	54.79	GAGGGCATCCTCACGCGAAACCATCCTCTGATTCCCCCTCCCCTCGTCCCATCCAGATCTTTCTGTCATCGTTTCTCCCCCCACTCCGAATCCCTCCCTCCTCTCTCTGTGAAGGTCCTCACCGACGTGCCCGCCGCCACGGCCCTCCCTCCAAATCGTCGCCGACCCGAGAATCTCCGTTCAACAGCAAGGTCATGGCAGAAACCATAGATCTAACAGGGGATGGAGGCGTTCTTAAGACGGTGGTCAGAAAAGCAAAGGATGATGCTATAAGCCCATCTGATAGCCTTCCATTGGTTGATGTTCATTATGAAGGGACACTTGCTGAAAATGGCGAAGTTTTTGACACCACACATGAAGACAATTCTATTTTTTCATTTGAAGTTGGCCAGGGAGCTG…	AAGGCTGGTGCTGGGCAACAT	GGCTGGTGCTGGGCAACAC	TGTTGCCTTGTTGGCTACTGTGCTT	A	G	500	ref|NP_001055743.1|	Os05g0458100 [Oryza sativa (japonica cultivar-group)]_x0001_gb|AAU44015.1| putative peptidylprolyl cis-trans isomerase [Oryza sativa Japonica Group]_x0001_emb|CAH55766.1| peptidyl prolyl cis-trans isomerase [Oryza sativa (indica cultivar-group)]_x0001_dbj|BAF17657.1| Os05g0458100 [Oryza sativa Japonica Group]_x0001_dbj|BAG87746.1| unnamed protein product [Oryza sativa Japonica Group]_x0001_gb|EEC…
BS00023102	Heterozygous in durum breed accessions	1B	7.01	0	CGCCGGATCCCCTCCAGCAGCGCCCCTCCCCCGAATCCGCCGGAGCCCAGCGGACGCCCGCCATGAGCACCTCCGAGTACGACTACCTCTTCAAGCTGCTCCTCATCGGCGACTCCTCCGTCGGCAAGTCCTGCCTGCTCCTCCGCTTCGCCGACGACGCGTACGTGGACACCTACATCAGCACCATCGGCGTTGATTTCAAAATTCGGACCGTCGAGCTCGATGGCAAGTCGGTGAAGCTGCAGATTTGGGACACAGCAGGCCAGGAAAGGTTCAGGACGATAACGAGCAGTTACTACCGGGGAGCGCATGGAATCATCATTGTATATGACGTGACAGATAGGGAAAGCTTCAACAATGTCAAGCAGTGGTTGAGTGAGATTGATAGGTATGCCAGTG…	GTTCTGCAATCTCATTAGTCATTTCTTC	GTTCTGCAATCTCATTAGTCATTTCTTT	TAACCTAACATCCATCAAATGCGCCTAAA	C	T	500	gb|EEC78357.1|	hypothetical protein OsI_18114 [Oryza sativa Indica Group]_x0001_gb|EEE62029.1| hypothetical protein OsJ_16811 [Oryza sativa Japonica Group]
BS00023104		2A	0	112.95	GCACGAACACCACCATGCTGGGATGGAAGCTAAAGAACTTCTTGAGAGATAAGAGTGGGCTAGAGACACTGGCAGGATTTGTCACCGGTGGGAGAACAGGATTTCCACAGCTGATGAGATGTATGAGGATGCTGCGGAAGGTGAAGATATGGTGCAAATCGGATGCAAGTGAAGAAAACCTGGATGCTATTCACAGGCCATTACGAAATTCATTCGTGATGGGACCGCTGATCCTCGTCGCGGTCGGTCCTTATCGATCGACTTCGTCGAATGCCCCAGGGATTTCATGAATACTATAAACTCAGATGGTTCCAAAGGCATACTCGACTCGCTCAAGCTGTGCGGCAAACTGAGCGAATTCGCTAAGTTTGTTGCACACCTAACTGCTATCAAGGAGCT…	TGGGCTTATTGTCATGGCCCTTT	GGGCTTATTGTCATGGCCCTTC	AGCAATAAGCGCTGAACTGCAGCAA	A	G	58	gb|AAY34259.1|	NBS-LRR resistance-like protein [Hordeum vulgare]
BS00023107					GAATGAGAGACCATCGCCCCTAGGGAGCTTAGTGATATACCAAATAGATAGATGCAATAAACAAGCCAGGTTTGCTCTCCATCGAAACTTCACCCCAGGTTATCCAATAATGAACAGGCGATCATCTAGATTGCCTCCACAAAAGCAAGGTTCACATAAACCAAGATAGGAAATTGCCTAAGTACAATACCATCATAAAGAGTTTCAAATAAGACTTGACTTCAGATTGCATAGCACTGCTCGTTCAAACACTCCTGGCCTCAAAACTTCATCTTCAAGCAACATTTTCATTCCAAAAAGCCACGATGAATCGCCCCAATCATGCAAAATAAAGCGACAATTGAAGATCAAAAGTCACCCTCGGAAATTAGGTAAGCATAGAGCATCGGTGTTGCATTC…	GAACCACTCTCTGCGATGAACC	GAACCACTCTCTGCGATGAACG	TATGCTGTGGCCGTGGCCCAT	C	G	0		No hits found
BS00023109	Heterozygous in durum breed accessions	7A	174.78	0	CACCTTTGCAAAANCCCACCGGAAGGAAATGGTCTAAGGTCAGGGAGGGACACAAACTAGGTGGAGGTACAACATTGCAAAGGGCAGGAATATGGCGTCCAAGACAGTACAGCTTACACATAATCTAGCATGAGGCCCATCATGCGCAGC[W]TGTTATCCAACTTGACATCGGGCCTCTGCTGACGCAAAGAGAACAACCCTTCACCTGTCGTAGCCACCGCCACCAGCACGGCGGCCATAACCCCTNNNNNNNNNNNNNTACGGGGAATACGGCAGCGACCTAGACCGCTCCCTTCTTGGCCTGCCACCGTAAGGAGGGGGAGACCTGTGGGGGGAGTAGCCCCGGCCACCCCTGCCGTCATAGTAGTCTCGGGCATCCCTGTGGGGCGGGGAGTAG…	GAGGCCCATCATGCGCAGCA	GAGGCCCATCATGCGCAGCT	AGAGGCCCGATGTCAAGTTGGATAA	A	T	73	ref|NP_001149397.1|	transformer-2 protein [Zea mays]_x0001_gb|ACF85225.1| unknown [Zea mays]_x0001_gb|ACG35307.1| transformer-2 protein [Zea mays]
BS00023110					AGGAAAGATGCACTCATGAAACGTCAGGCAATTGCAACATTAGGCAGAAATGCGTAAGAAAACATAATCTGGTACTCATTTAGCTAAAACAGGCGCATCCGATACTCTGAGTGTGTCAAAATGCGGTACACCATACAAGAGAGAATACAATTTCCAAGACTAGCTTCTTCACTGGCTCAAGTTCTATTAAACCCCCTCGGTGGGTCTGGGTGCAGCCGAGACGACAAAGTACTTGATGTCAATCTGATCATGGTTGCTGGATCAGCTCAGGATGGGGAATATGCGAGTCACGTGCTCGAA[Y]GGAACAGTGTCGGCTGTGTTCTTCTTGAGTTCGGGGTGATTGAACTCGTTGCGCGGAAGGACAATCAGTTGGGAGCGTGCACCCTTCTCAATGACC…	ATGCGAGTCACGTGCTCGAAC	AATATGCGAGTCACGTGCTCGAAT	CAAGAAGAACACAGCCGACACTGTT	C	T	184	ref|NP_001049175.1|	Os03g0182700 [Oryza sativa (japonica cultivar-group)]
BS00023114					AGTACAAGATGGTATTATATTCTCTCCTCCAGACCACAACGGAGAAATATGGCATG[Y]AAGTACAAACACCCCACCTCAAGCACACGCCAAAACTCGCTGACACTGACTGCAACTACAAACATTTGCAACACTGACTGACTAGGGGCCAGCCTGCCCGGTGCCCATTGCTACTCTGCTTCTGTCATGGCGCCTCCTCTGTTTTCTAGATGCATTTGGTGCCTGTACATCTGAATCCTCTTCGGCCCACTTCAGCCTCCAAGTGCATTTGCGCGCGAATTACAAGCCTGCGTACTTCGCTTCTTACTTGCACAGGTTGAGAGACACCGTTGCGACGACCAGGAGGCACGTCAGGGACGTGGCGGCCGTCGTGCTCTTGCTGCCGGGCATCACCGCCGTG…	CACAACGGAGAAATATGGCATGC	ACCACAACGGAGAAATATGGCATGT	TGCTTGAGGTGGGGTGTTTGTACTT	C	T	4	ref|XP_002441577.1|	hypothetical protein SORBIDRAFT_09g029700 [Sorghum bicolor]_x0001_gb|EES20007.1| hypothetical protein SORBIDRAFT_09g029700 [Sorghum bicolor]
BS00023116					GATAATAATAATTGGGTAACAGAAATCTCCCTAGCGGAAACCTATCATCACTACACAAGAGGAAGTACAGGGGGTAGCAAAGTATATGTTTCCTCATGAAAATAGCTGCACTGACAGAAAAAGATTGCACCCTTAGTTACAGTCAGTAATAAGAAATAACAAAGATGTTTCCATACTTTGAATATGCTTTGTACCTTACAGTTAATTTGGCTGGTTCTCAAAGTGTACGCCCCCCTACTATCAAATCTGCCCGCTCCTTCCTCTTGTGTGGTAATTGAAACTTATTTTCTGCTTCTTCGTTGCAGACGGCTGCACTACATGGCGGTGCTTTCAGGCCAGCTCGCATCGCACCAAGCAGCCAACCCCGTGGGATCTATGTGCACACGCATGTTCTCTACG…	GTGAGACTTCATTTGTGAACCTTCTA	GTGAGACTTCATTTGTGAACCTTCTC	CCACATGCAGACCAAGTAGCAACTA	A	C	0		No hits found
BS00023117	Heterozygous in durum breed accessions				CCACGCGTCCGAGACTACTGGTACGTACACGCATTCTCTCTCCCGGAGAGCTTGAGAAAGAGAGAGTGAGATCCATGGCGACCTACCGTCCGGACAGCAACACCCTCCTGGCGGACGACTCGATCCTGGAGTACGTGCTGGAGACGACGGTGTACCCGCGGGAGCACGAGCGCCTGCGCGAGCTCCGCCTCATCACGCAGCAGCACGCCAAGTCCTTCATGGGGTCGTCGCCGGACCAGATGCAGTTCTTCTCCGTCCTGCTCAAGATGATCGGCGCCAGCAACACAATCGAGGTCGGCGTGTTCACCGGATACTCACTGCTCACCACCGCTCTCGCCCTCCCCGCCGGCGGCAAGGTGGTGGCGATCGATGCGAGCCGGGAGTACTACGAGCTGGGGC…	CGTCGCCCTCGCGGAAGTT	GTCGCCCTCGCGGAAGTC	AGGCCGGCGTCGCGCACAA	A	G	500	ref|NP_001062144.1|	Os08g0498600 [Oryza sativa (japonica cultivar-group)]_x0001_gb|AAT68024.1| caffeoyl-CoA O-methyltransferase [Oryza sativa Japonica Group]_x0001_dbj|BAF24058.1| Os08g0498600 [Oryza sativa Japonica Group]_x0001_gb|EAZ07494.1| hypothetical protein OsI_29752 [Oryza sativa Indica Group]_x0001_dbj|BAG97812.1| unnamed protein product [Oryza sativa Japonica Group]
BS00023119	Heterozygous in durum breed accessions	6A	62.69	0	TCTCCCCATCCATGGTCGCCGCCACTGCACGAAAAGGCTGGCGGCCACCGCAACGTCGCCATCCACGGCCATCTGCCGCCGCAACCACGGCCATCCACTTTCCCCATCCATGGTCGCCGCCACTGCACGAAAAAGGCTGGCGGCCACCGCAACGTCGCCATCCACGGCCATCTGCCGCCGCAACAATAGTCTCATCCCTTAGGCGGGGACGGCCCTGAAGGCGGACCTTTGTGCAGCGTCGCCTCTGCGGATGGTGGCCATCTTGTTGCAAGGGGATAACAGGTCCCTCGTGTGTGTTCCAAAGATGGATGGGCCTGGCGCAATGAGTACGGACGTGCTCGAGGTGGAGTTTCGCCGCATCGGACGGGCGGGATCTCATCCTCTCNNNNNNNGAGGGAG…	AACCTGTTTGATGTATGACGAGCG	GAACCTGTTTGATGTATGACGAGCT	CACTAAGCTACTCTCCAACTCCTCAA	G	T	0		No hits found
BS00023122		1B	46.27	0	TCCTCCTCCTCCTCAGGCGCCGCAGCTTCACTCCTCCTCCCCAGGCGCCGCCGCGTCACCGCTTCTTCGTTCGCCGCGCTATCTCCTCCCAGTCGCCCATGGATATCACGCGTGGCGCCGCCGCAGCTTTCTCGCGGGGTGCCCTTTTTGCTGTTCGCTCCCATGCGAGGATCGGTTTCTATGGGGGTTTGTTCATGGTTGTGTCGTCGGTTGCCGGGAAAGTCGTCGTACACAGTTTTCCGCACCTTGGAGATAGGCTAATGCGGTGCTCCAAGTACTGTTCGCTCGTCTTTTCTTCCATAACCACGACATCGGTGGTAGCCAGTTCCATCATCCGGTACACCATGCCTGACCCTGATATCATCTTCGTAAACCCTCTTCCT[S]TGCCGCCTGCCAG…	ATCATCTTCGTAAACCCTCTTCCTC	ATCATCTTCGTAAACCCTCTTCCTG	GGATCTGGATCAGCCAAGGCATTAA	C	G	0		No hits found
BS00023124		2B	84.55	0	AGTCAACCTACAGAAACGGAAGGAACCAGCAGTTTGGCTTCTGCAGTGATGACCTCAGCCCAAGATCAGGATGAACATGAATTGAAACTGCCATATAATCTCCTATGTTCTCTCAAGGTGCTATGGATTCAGCAAAGCCTGGATCTGAAGTTCTTTGGGGGTAATAGACACTCTACAAGATTCACCTCTCTTACAGAGCTTTTCCTTTATGGTTGCCCCAAGCTTGTCTCATCGTTGGTGGGTGAAACGAAAGATGACGGTACCATTGATGTTGAATTACTCCCACCATCACTTGAAAACCTTTTTATCAGTTCTTTCCCAGAAAACCTGCAGTCCTT[Y]GCTCCTCAAGGCCTTCTCTACCTAAAAAAGTTAAGTCTATTTGGTGGCCCGTGTTTGA…	AGAGAAGGCCTTGAGGAGCG	GTAGAGAAGGCCTTGAGGAGCA	CTTTCCCAGAAAACCTGCAGTCCTT	C	T	77	emb|CAD45026.1|	NBS-LRR disease resistance protein homologue [Hordeum vulgare]
BS00023127	Heterozygous in durum breed accessions	5B	0	51.54	CCACGCGTCCGGCTCCCCCCACCCAAACCCACCGAAGTGAAACCGACGAGACAGACCAAACACCAAAATGCTCTCATCCACCGCTCTCCGGCCGCTGCCGCCGGCGACGGCGACGACGCCCGCGTACCCCGCCACTGCCACCGTCACCGCCACCTCGGCCACGCCCGGGCGGCGCTCGGTTGCGGTGCGCGTGCTGCGGGACTACGGCTCGATCCCCAAGCGGGAGCCCTTCAGCTCCAGCCGCAGCATCCTCGACGAGTTCTTCAAGCAGGAGAAGCCTCTCGTCCAGCGCACCAAGGACCAGATCACAGATTATTGCACGACCCTTGAAGGCGACGATTGCTGCAGCTGCTGGGATGCCTATTTTGAACTCAACAAACTCGAGCAAGAGCTACCGCA…	GATTCAGTCGGTCTCATGGTCT	CAGTCGGTCTCATGGTCC	GGGAGGTTCCCCGACTGGTATA	A	G	19	gb|AAP50944.1|	unknown protein [Oryza sativa Japonica Group]_x0001_gb|ABF99045.1| expressed protein [Oryza sativa (japonica cultivar-group)]_x0001_gb|EEC76238.1| hypothetical protein OsI_13656 [Oryza sativa Indica Group]_x0001_gb|EEE59990.1| hypothetical protein OsJ_12706 [Oryza sativa Japonica Group]_x0001_dbj|BAH92380.1| Os03g0765400 [Oryza sativa Japonica Group]
BS00023130		1A	0	17.11	CCGGCGATGGCTGGCCCTGTCGCCAGTGGTAGAGGCAGCCGAGCTGGGTGCGACAAGCGGTAGCCTTGGGGGGTCACGGCGGTCTGCGGCAACTCCGGGTAATGGCTGGCGGTGTTCCCCTTCGTCGCCATGCAAGGAGAGGAGGGGCTCATGCACTGCATCTGCGGCGCCGGCGGTGATCCCCATCGTCGCCGTTTCGACAGGAGCCCCCTTCGGCTCCGGCGGCAATCCCCTTGGTCG[Y]CGTGCGAGAGGAGTCTCCTTCGGCTCCGGCGGCGATCCAACAAGGGACATCCATGGTGGGGTTGCAGCCGCGCGCTGCTCGCGGCGGCCGGCGACATCGCGAATTCCATCCTGGAGCTCCATCTCCGTCGTTTTTGCCACGCACAACCATGAAGCG…	GGAGACTCCTCTCGCACGG	AAGGAGACTCCTCTCGCACGA	CCTTCGGCTCCGGCGGCAA	C	T	0		No hits found
BS00023132		5B	66.25	0	CAAGTGCGACGATGATACCTCCGTCGATCGTCAGTCGGGGAATTGGTTGGCAGGGCATCGGTATCTTGCTTGATCGTCTTTGGGGACAGCCAATGGAACCTCAGTTGCAGTGGAGAATGTTGGTTTACTTGCTGTGACACATGTTGGCAGCAGGAGAGTGGTGCAAATATCTGCCGGCTTCATGATTTTCTTTGCTGTCCTAGGAAAATTTGGAGCCCTGTTCGCGTCCATTCCACTGCCTATATTTGCTGGGATGTACTGTGTTTTCTTCGCATATGTCGGTGCGTGCGGTCTGAGCTTCCTCCAGTTCTGCAACCTGAACAGCTTCAGGACCAAGTTCATCCTGGGCTTCTCCTTCTTCATCGGCATATCGGTGCCTCAGTACTTCAACGAGTACGC…	GGAGTAGAACTCCTCGCTCCTT	GAGTAGAACTCCTCGCTCCTG	GGGACAAGTTCAGGAGCTTCAAGAA	A	C	351	ref|NP_001063058.1|	Os09g0381100 [Oryza sativa (japonica cultivar-group)]_x0001_dbj|BAD26097.1| putative permease 1 [Oryza sativa Japonica Group]_x0001_dbj|BAF24972.1| Os09g0381100 [Oryza sativa Japonica Group]_x0001_gb|EAZ08924.1| hypothetical protein OsI_31191 [Oryza sativa Indica Group]_x0001_gb|EAZ44570.1| hypothetical protein OsJ_29191 [Oryza sativa Japonica Group]_x0001_dbj|BAG89273.1| unnamed protein product …
BS00023134		5B	0	14.56	ACTTCANGATGATCTTCGCATATGTATAGTTATACGTCCATTGTTGAAAAATTACAAA[R]TGCCATGCGTATCACAAGTCACAACCCATGTTATATTCACAACAGCAATAGAATCTTTTTGACATGCCAAACATGAGTAATCTCTCCATGTTCGGACACATTATCAGGAAATCATCTTCACGTCAGTATCTCATCCATCTACCAGAGCAGATTCAGTAATCGGCACACAGCCAGAAGAAGCAGCTATATTATGTGTAGATATACTTCTTGACCTTTTTGCATTCAACATCCATCTTCCCGGCAGCAGCAACGGTGACGTGCGGTTGTTTAGGATGCTAGGGACGCTGGCACTAAACATTTCCGCTCACGCTGACCGTGGGAGTACTGACGGTGGGCTT…	TGTGACTTGTGATACGCATGGCAT	GTGACTTGTGATACGCATGGCAC	TCGCATATGTATAGTTATACGTCCATTGTT	A	G	142	ref|XP_002443580.1|	hypothetical protein SORBIDRAFT_08g021890 [Sorghum bicolor]_x0001_gb|EES17418.1| hypothetical protein SORBIDRAFT_08g021890 [Sorghum bicolor]
BS00023139		5B	0	51.54	CCACGCGTCCGCGATCCNNNNNNNNNNNNNNNNNNNNNNNNNNNNNNNNNNNNNNNGTTTGGGAGGTCTCGCGCGCTAGCCCATGGCAAAGTCGTTCCTCGCGATGAAGACGGGCCCGGCGGCCGGCGCGTCGGAGGCGTCGCAGGCGCTGCTGGAGTCGGACCTGCGGGAGCTGACCATGGCGGCGCGGAAGCTCGCCAACCACGCCATCGTCCTCGGCGGCGGCATCGGCTTCATCGGCACTTTCCTCCAGTGGCTCGCCTTCGCCGCCGCCGTATATCTGTTGGTGCTGGACAAGACGAACTGGAAGACCAACATGCTGACGGGCCTCTTGGTCCCTTACATTTTCTTCACCATGCCCGGTCTGCTCTTCGGCTTCATAAGGGGAGAGATTGGTGC…	ATCACCGGAGAAAACATCACACGAT	CACCGGAGAAAACATCACACGAC	CGTTCGCCGCTGTTTTGGGGTT	A	G	50	gb|AAB18207.1|	cold acclimation protein WCOR413 [Triticum aestivum]
BS00023140					CGAGGGTTTGTTCATTTTCAGGTCCCAGCCCGCTGTGCTGGCAGGGGATTGCCTTCACTGGTCGCTTACCATGGCGGGTTCGAGAAGTATCCTCAAGTTTGATTTGAACAGGAAGAGCCTAGATCTGAGGCTGCTGCCAGGGGATTATTACACCCCCGCTCAGTCCTGTCAAATTCGCGGTTATGCGAGCAGAGGGTGGTGGGATGGGTTTCCTCTTCTTATTCGGCTTTACCGCCGAATTATGGAGTCTGAAGCCCAATCGCGACGGTGTTATGATATGGGAGCCAGGGAGAAGTATTGAGCTGGACAAGTTACTTCGACTAAATCCAAAGAAAGATCCCCCACAGGTGATAGGGTATGCCGAGGAAAACAATGTGGTGTTCTTCTGGACAGTTGTTG…	CATAAGCACACATATGTTCGTGCAG	CCATAAGCACACATATGTTCGTGCAA	TCAGTGTACCCATGAGAGTACTAGATATA	C	T	52	ref|XP_002440971.1|	hypothetical protein SORBIDRAFT_09g018050 [Sorghum bicolor]_x0001_gb|EES19401.1| hypothetical protein SORBIDRAFT_09g018050 [Sorghum bicolor]
BS00023141	Heterozygous in durum breed accessions	1A	0	47.34	CTTCCACTCCGCCGCAACCCCTTCCTCAACATTCTTGCTCGTCGTTTCCTCCGCCTTCTCTCTCCTCAGGCAGGCGCTCTCCCTCCCCTCCTGGTCCTGGTGCCGCGACTCTTCTGAACCCTAAACCGCAGATCCCCGCACGGCAGGAGCGGGAGTTCCTCCAGCAATCATGAGTCGCCACCCGAGCACTAAGTGGGCGCAGAGGCTGGACAAGGTTTACTTGACGATTGAGCTGCCCGACGCAAAGGATGTGAAGCTCAACCTGAGGCCTGATGGCCATTTCAACTTCTCAGCAAAGGCCCCTGCTGATGACATGCAGTATGAGCTTGACCTTGAGCTCTTTGATGCTGTCAGTGTTGAGGAGAGCCAAGCGGCTGTTGCCCCGAGGACTATATGCTA…	AGAATTTTGGTGTGCGCCTGAAG	GTAGAATTTTGGTGTGCGCCTGAAT	AACACCACCTCTACGTACTACCGAA	G	T	80	gb|ABA60373.1|	p23 [Dactylis glomerata]
BS00023142		1B	57.85	0	ATTGCAGAAAACCTCTACCACCTGCCCTATGTCATGCCCCGGCGAGTAGCTGTCATTGGAGATGAGGTCTACTTCACACTTCGCTCTGCTCACAAAATCGTCAAGTACAACTTGCCAAACAACTGCTTATCCATGATCGACCCGCCGCCACACACTAGGAGCCCAATTGCTCTCATGGTGATGGAGGACAGTTCGCTGGGGTTTGCCTGCACTGAGAGTTCTAGTCTTTATCTGTGGTCAAGGAAGGTGAATTCAGAAGCAGCTGCTGAATGGGTAAAATGCAGGAACATCGAGCTGGAGACAATTGTGCCCGTCGTGGATCCAGATTACCAACCATTTGTGGTTGGTTCCGCAGAGGGTGTGGGTGTCATCTTCATAAACACAGATACTGGCTTATTC…	CAGAAATACAGTTCGCTCGCTCG	AACAGAAATACAGTTCGCTCGCTCA	TCGTGTCGAATTCGCCCTGATCAT	C	T	123	dbj|BAG97953.1|	unnamed protein product [Oryza sativa Japonica Group]_x0001_gb|EEC83318.1| hypothetical protein OsI_28700 [Oryza sativa Indica Group]_x0001_gb|EEE68437.1| hypothetical protein OsJ_26812 [Oryza sativa Japonica Group]
BS00023144		2A	0	80.89	AGATCATCTCGATGCGCCCATCTGCTCCAGTACTGTACTGATAGCTCAGGTTCCGTAAACTTCCCGACCTGAGGCTCAGAGATTTGGTGGACAGAGAGCTAGTCAAGTGCATCGAGCGCGACCTACGGGTAGAGGCAGCACCAAGATCTCTGTTACGTGCCGCTTTCCTGAAACGGATCAGGGAGGCATATGCTCCGGAGGTTCCCTTTGCTAAAAGTTCATCATGTGTCCCAGTCTCAATAACTTGGCCTTGTTGTAACACCGCGATCATGTTTACATTTCTGATGGTGCACAGACGGTGCGCAACAATTACGGTAGTCCTCCCAACCATCAGGCGGTCTAGAGCTTCTTGCACAATGTTCTCTGAGTCTGCGTCTAAAGCACTGGTAGCTTCATCAA…	GTGGCATCAGGTTTTCCATAAAGTAC	GTGGCATCAGGTTTTCCATAAAGTAT	GCCCTTTTTGCAACTACTATCATTGAGAA	C	T	500	ref|XP_002448624.1|	hypothetical protein SORBIDRAFT_06g030350 [Sorghum bicolor]_x0001_gb|EES12952.1| hypothetical protein SORBIDRAFT_06g030350 [Sorghum bicolor]
BS00023145		2B	82.33	0	AGTACTTTCATGGGTTACAAGTTACGGCAACAACAGGACACAAGCGAAAACCAAATCTAACATGATCAAGGGAGCTAAAAAACAGACGCACAAGTCATGGTGAACCCAAGCAGGGCTAAAACCAGACAGACACGGATACAGACTGCAGACGGCCCGGGCTTTGGGCAATGCAAAGACATAAAAGAAACTAACAGCATCAGCCAGCGCTGCGACCAAGCTAGAACAGAGCTAGACCTGCACATTCAGGAGAGAGCGACCAGCAAAGGACCCGGTTGGGTTGGCATCAGCCTGGGCGAGGCGAGCGATACCAGAGGAGGAGGCTTGTGCTTGAGCATGGGCG[W]TGATGGCATCGGCATTGAGGTCGCAGTGGAAAGCCAGCTGCTTGAGTTTGCCTCTG…	GACCTCAATGCCGATGCCATCAT	GACCTCAATGCCGATGCCATCAA	GGAGGAGGCTTGTGCTTGAGCAT	A	T	0		No hits found
BS00023147		7A	0	10.84	TCCTCCCGCATGCGTTGTGTGCGCAGAGCCGCGGGAGTGGGGGCCAGGGACGGTCACCGGCGTATGGTGGGTTGCTGCTCGATGCTGGTGGCACGCTGCTGCAGTTGGCGCAGCCGGTCGCCGAGACGTACGCCACCCTCGGCCGTCCATATGGTGTGATGAAGTCCCAAAAGTACATCATGGAGGGATTCAAGCGGGCTTTCTCGGCGCCATGGCCCAAGACGCTCAGGTACCAGGGTGATGGGCGACCGTTCTGGAAGATTGTCGTGGCGGAAGCAACTGACTGCACAAACAATAATTATTTCGAAGAAGTATATCAGTACTATGCACATGGAGATGCATGGTGTCTGCCTGATGGAGCTTACAGAACACTGCGTGATTTAAAAGATGCTGGAGTTA…	TCTCGGCGCTTATTACAAGGC	CTTCTCGGCGCTTATTACAAGGA	TAAATCTGTTTCTCCACACGGTCTGTT	G	T	442	ref|XP_002443930.1|	hypothetical protein SORBIDRAFT_07g004540 [Sorghum bicolor]_x0001_gb|EES13425.1| hypothetical protein SORBIDRAFT_07g004540 [Sorghum bicolor]
BS00023148		1B	67.52	4.94	CCTTGGGTGATCTTGGAAAGAAAGAAGCCCCTTTTTTCAGGCTTTCCCTTTCCAGTGTGGTGCGAAGCGCTTTCCGGCGTATAGCTTACCTTTGCTTGTGTGCTGTTCCTGAGTGGAATAAAGCCAGAGCGTGCATTCTTGTGGCTTGGGATAGGGTAGGATTCTTCCTTCTTCCACAGCCATGTGCTGGATGCAGCTTTGAGCTTTGGTAATTGCTTCTAGGCTCTAGCCACCCCCAGTCCCAGCTTTAGCCATCAAGATCCAGCACCAAAAAG[Y]CTTGAGCTGCATTGTAGTGAGGGGTTGTCTTGTCCCCTAGCTTGGCTCACTCTTTATTCCTCATATTATCTGTCCTTACTCTGGCATTAGATCAAAGATCAAGAACACAACTCCCTGTTTC…	CCTCACTACAATGCAGCTCAAGG	CCTCACTACAATGCAGCTCAAGA	CTTTAGCCATCAAGATCCAGCACCAA	C	T	3	gb|EAZ06167.1|	hypothetical protein OsI_28402 [Oryza sativa Indica Group]
BS00023164		4A	122.74	148.5	TTACCTGTATTTTTGCTGAAGGCTGTATAATAGCAAGGAGCCAACTGGACGAAGGCAACAACAATGGAAGTACTTGAGTTGGGCACCGGCCAACGTTCAGACAGCAAAGATCGTCTACAATGATAATTTCGTCTCCGTTTCGTTCGCTTCTCCACTCAGATCGGCTGCACATATGTTCAACATTTCTTATCCTGCTGCCACCCTACTTCGCTTCTTCAACTCGATTGCCACTGCCTTCTGAAACCATGCAATTTTTGTCTGAAGTTAGAATTTGACAAACCCGGGACAAGCACATTACCTGATTTTGTGCTGAAGGTTAATAGCAAGGAGCCAACTGGAGGAAGGCAAAATCCATGATGCAATTAACGCGGCTGATTTAAGGACTCGTCATATTCAGCA…	CCTTCCATTACACCGAAGCCCT	CTTCCATTACACCGAAGCCCC	CGATGCGAATGGAAGAGGAATGCAT	A	G	0		No hits found
BS00023219		4A	122.19	0	CTTCGTTTACAAATAATTACAGAATATAGTGGCACCGAAAAATTGATAACCGTACACTAGAAGTAGATCATGCAATGATCGAGTGAACGGTGCCACCTGATATTCCAGGGAAATTAGAATTTGGCGTCAACTTGACCAGTTCCATCGTAAGGGTAGGGAGCTTCACAGCAAGTATTACTTTTGAACCCTCGGTTGGTTGCCTGGCAGCCATCGAAATGATGTTGT[R]GCTTGCTCCCAGATCGTGGGAACATTTAAAGGTCAGAGACGAATCCTGCACGGAAGACTACTGGAAATTTCCGCACATAGAGAACACAGAGAAATCATCTGGCCTCTCTTGCAGGTGGTGACCAATCTTATAATTATGGACATTAGGATGAGCATTGCAGCTTAGGCCTTA…	GGCAGCCATCGAAATGATGTTGTA	GCAGCCATCGAAATGATGTTGTG	AAATGTTCCCACGATCTGGGAGCAA	A	G	0		No hits found
BS00023223		6B	31.81	0	GAAGCAGGAATCATTCCATTCAACATCGTATTCAAACCCGCACCAGTGGCTGCAGATCTTACATCGACACGCCTAAACGATCACGATTTTACCATCTGTATATGTACAACCAAAGAACCAAGACCAGCAGGCCATTCCTGGTCTGGAAGGCACTCCCCCTCCTATGGCATCTAACCTTTCGTCTACTGTTCTTGTGTCACTGTTACATTCACGCCCCAACGTATACACA[R]ACATGGAGGTAGCATTCGGGGTTCTTCAGGTTGTTGGCCACCCAGAGGAACGGTATGTCCATGTCGAGCTCGATGCCTTGCACTCTCACCAGCTTCAGTTTGGTCTTCTTGGCCACATCTGTCTCTTGCAGACCCGCCGAAGCTGGTTTCTCGTCACGAGGAGTGCC…	CCCCGAATGCTACCTCCATGTT	CCCGAATGCTACCTCCATGTC	CTGTTACATTCACGCCCCAACGTAT	A	G	17	ref|XP_002453186.1|	hypothetical protein SORBIDRAFT_04g001330 [Sorghum bicolor]_x0001_gb|EES06162.1| hypothetical protein SORBIDRAFT_04g001330 [Sorghum bicolor]
