# Supplementary material for: Wheat in the Mediterranean revisited – tetraploid wheat landraces assessed with elite bread wheat Single Nucleotide Polymorphism markers
Source: BMC Genet. 2014 May 8;15:54. doi: 10.1186/1471-2156-15-54 (PMC4029936; doi:10.1186/1471-2156-15-54)
Supplement: Additional file 2 — Accessions used in this study. Tetraploid landrace accessions were originally screened for this work. The remaining accessions were screened by the Crop Improvement Research Club, as described in [27] and in [24] and genotypes for these accessions is publically available at these references. [file 1471-2156-15-54-S2.xlsx]

## Sheet: Accessions
AccessionNumber	Type	Country	Provider
TETRAPLOID WHEAT ACCESSIONS
PI 576738	Durum Landrace	Algeria	NSG-USDA
PI 470820	Durum Landrace	Algeria	NSG-USDA
PI 11715	Durum Landrace	Algeria	NSG-USDA
PI 345440	Durum Landrace	Croatia	NSG-USDA
PI 264959	Durum Landrace	Croatia	NSG-USDA
PI 210955	Durum Landrace	Cyprus	NSG-USDA
PI 57659	Durum Landrace	Egypt	NSG-USDA
PI 60730	Durum Landrace	Egypt	NSG-USDA
PI 7422	Durum Landrace	Egypt	NSG-USDA
CITr 3994	Durum Landrace	France	NSG-USDA
PI 191924	Durum Landrace	France	NSG-USDA
PI 43251	Durum Landrace	Greece	NSG-USDA
PI 268308	Durum Landrace	Iran	NSG-USDA
PI 268300	Durum Landrace	Iran	NSG-USDA
PI 178037	Durum Landrace	Iraq	NSG-USDA
PI 253802	Durum Landrace	Iraq	NSG-USDA
PI 572901	Durum Landrace	Israel	NSG-USDA
PI 52503	Durum Landrace	Israel	NSG-USDA
TRI 14084	Durum Landrace	Italy	IPK
PI 157923	Durum Landrace	Italy	NSG-USDA
PI 192525	Durum Landrace	Italy	NSG-USDA
PI 420943	Durum Landrace	Jordan	NSG-USDA
PI 51211	Durum Landrace	Lebanon	NSG-USDA
PI 182674	Durum Landrace	Lebanon	NSG-USDA
TRI 13912	Durum Landrace	Libya	IPK
TRI 14552	Durum Landrace	Libya	IPK
PI 191405	Durum Landrace	Morroco	NSG-USDA
PI 191029	Durum Landrace	Morroco	NSG-USDA
PI 410920	Durum Landrace	Morroco	NSG-USDA
PI 192636	Durum Landrace	Morroco	NSG-USDA
PI 192483	Durum Landrace	Morroco	NSG-USDA
PI 192638	Durum Landrace	Portugal	NSG-USDA
TRI 3064	Durum Landrace	Portugal	IPK
TRI 3044	Durum Landrace	Portugal	IPK
PI 192826	Durum Landrace	Portugal	NSG-USDA
PI 192854	Durum Landrace	Portugal	NSG-USDA
TRI 4340	Durum Landrace	Portugal	IPK
TRI 3565	Durum Landrace	Portugal	IPK
TRI 3055	Durum Landrace	Portugal	IPK
BGE 029096	Durum Landrace	Spain	CRF-INIA
BGE 004164	Durum Landrace	Spain	CRF-INIA
BGE 013072	Durum Landrace	Spain	CRF-INIA
BGE 013584	Durum Landrace	Spain	CRF-INIA
BGE 013622	Durum Landrace	Spain	CRF-INIA
BGE 012410	Durum Landrace	Spain	CRF-INIA
BGE 013050	Durum Landrace	Spain	CRF-INIA
BGE 012347	Durum Landrace	Spain	CRF-INIA
BGE 015386	Durum Landrace	Spain	CRF-INIA
BGE 015388	Durum Landrace	Spain	CRF-INIA
BGE 029097	Durum Landrace	Spain	CRF-INIA
BGE 013591	Durum Landrace	Spain	CRF-INIA
BGE 030920	Durum Landrace	Spain	CRF-INIA
PI 182706	Durum Landrace	Syria	NSG-USDA
CITr 15472	Durum Landrace	Tunisia	NSG-USDA
CITr 15512	Durum Landrace	Tunisia	NSG-USDA
CITr 15515	Durum Landrace	Tunisia	NSG-USDA
CITr 15496	Durum Landrace	Tunisia	NSG-USDA
CITr 15514	Durum Landrace	Tunisia	NSG-USDA
CITr 3809	Durum Landrace	Tunisia	NSG-USDA
CITr 15509	Durum Landrace	Tunisia	NSG-USDA
CITr 15493	Durum Landrace	Tunisia	NSG-USDA
CITr 15403	Durum Landrace	Tunisia	NSG-USDA
CITr 15418	Durum Landrace	Tunisia	NSG-USDA
CITr 3243	Durum Landrace	Tunisia	NSG-USDA
CITr 3260	Durum Landrace	Tunisia	NSG-USDA
CITr 15489	Durum Landrace	Tunisia	NSG-USDA
CITr 15519	Durum Landrace	Tunisia	NSG-USDA
PI 165154	Durum Landrace	Turkey	NSG-USDA
PI 117420	Durum Landrace	Turkey	NSG-USDA
PI 166328	Durum Landrace	Turkey	NSG-USDA
PI 166496	Durum Landrace	Turkey	NSG-USDA
18209	Emmer Landrace	Azerbeijan	IPK
16608	Emmer Landrace	Georgia	IPK
PI 94682	Emmer Landrace	Greece	NSG-USDA
14078	Emmer Landrace	Italy	IPK
14235	Emmer Landrace	Italy	IPK
17202	Emmer Landrace	Italy	IPK
PI 94648	Emmer Landrace	Italy	NSG-USDA
PI 94633	Emmer Landrace	Morroco	NSG-USDA
PI 56234	Emmer Landrace	Portugal	NSG-USDA
4308	Emmer Landrace	Spain	IPK
BGE 001999	Emmer Landrace	Spain	CRF-INIA
Tios	Emmer Landrace	Spain	Collected In situ
27996	Emmer Landrace	Turkey	IPK
PI 606325	Emmer Landrace	Turkey	NSG-USDA
PI 372456	Rivet Landrace	Cyprus	NSG-USDA
PI 372447	Rivet Landrace	Cyprus	NSG-USDA
PI 372497	Rivet Landrace	Greece	NSG-USDA
TRI 17443	Rivet Landrace	Portugal	IPK
TRI 4082	Rivet Landrace	Portugal	IPK
BGE 18656	Rivet Landrace	Spain	CRF-INIA
PI 166496	Rivet Landrace	Turkey	NSG-USDA
Croc	Wild Emmer		WGCR - Kansas State University
PI 428013	Wild Emmer	Israel	NSGC
PI 467004	Wild Emmer	Israel	NSGC
PI 352324	Wild Emmer	Lebanon	NSGC
IG 110737	Wild Emmer	Syria	ICARDA
PI 554581	Wild Emmer	Turkey	NSGC
IG 46434	Wild Emmer	Turkey	ICARDA
PI 538662	Wild Emmer	Turkey	NSGC
CITr 13165-Langdon	Durum Breed	-	NSG-USDA
UC1112	Durum Breed	-	UC Davis wheat breeding program/CIMMYT
UC1113 cap51 durum	Durum Breed	-	UC Davis wheat breeding program/CIMMYT
UC1113+Lr19	Durum Breed	-	UC Davis wheat breeding program/CIMMYT
Kofa/cap52 durum	Durum Breed	-	Western Plant Breeders
HEXAPLOID WHEAT ACCESSIONS
Anahuac_75	Bread Wheat Breed Spring
Bacanora	Bread Wheat Breed Spring		CIMMYT
Cadenza	Bread Wheat Breed Spring		CPB Twyford Ltd
Chinese_Spring_L42	Bread Wheat Breed Spring		JIC
Chinese_Spring_PH1	Bread Wheat Breed Spring		JIC
Exotic	Bread Wheat Breed Spring
Opata	Bread Wheat Breed Spring		CIMMYT
Paragon	Bread Wheat Breed Spring		RAGT seeds Ltd
Synthetic	Bread Wheat Breed Spring		John Innes Centre
Synthetic_39	Bread Wheat Breed Spring		WGGRC
Weebil	Bread Wheat Breed Spring		CIMMYT
Xi19	Bread Wheat Breed Spring		Limagrain UK Ltd
Alcedo	Bread Wheat Breed Winter		NIAB
Alchemy	Bread Wheat Breed Winter		Limagrain UK Ltd
Apache	Bread Wheat Breed Winter		Limagrain UK Ltd
Ashby	Bread Wheat Breed Winter
Avalon	Bread Wheat Breed Winter		Plant Breeding International Cambridge Ltd.
Batis	Bread Wheat Breed Winter		Fr. Strube Saatzucht
Battalion	Bread Wheat Breed Winter		RAGT seeds Ltd
Brompton	Bread Wheat Breed Winter		Elsoms Seeds Ltd
Capelle_Desprez	Bread Wheat Breed Winter		Maison Florimond Desprez France
Caphorn	Bread Wheat Breed Winter
Claire	Bread Wheat Breed Winter		Limagrain UK Ltd
Einstein	Bread Wheat Breed Winter		Limagrain UK Ltd
Exsept	Bread Wheat Breed Winter		Limagrain UK Ltd
Forno	Bread Wheat Breed Winter
Gatsby	Bread Wheat Breed Winter		Limagrain UK Ltd
Glasgow	Bread Wheat Breed Winter		Saaten Union Recherce SARL
Gulliver	Bread Wheat Breed Winter		Limagrain UK Ltd
Hereward	Bread Wheat Breed Winter		RAGT seeds Ltd
Hobbit	Bread Wheat Breed Winter		PBI
Humber	Bread Wheat Breed Winter		C.C. Benoist
Longbow	Bread Wheat Breed Winter		Plant Breeding International Cambridge Ltd.
Moulin	Bread Wheat Breed Winter		Plant Breeding International Cambridge Ltd.
Oakley	Bread Wheat Breed Winter		CPB Twyford Ltd
Oratorio	Bread Wheat Breed Winter		Benoist
Premio	Bread Wheat Breed Winter		RAGT seeds Ltd
Recital	Bread Wheat Breed Winter		C.C. Benoist
Renan	Bread Wheat Breed Winter		INRA
Rialto	Bread Wheat Breed Winter		RAGT seeds Ltd
Robigus	Bread Wheat Breed Winter		KWS UK Ltd
Savannah	Bread Wheat Breed Winter		Zeneca Seeds UK Ltd.
Shamrock	Bread Wheat Breed Winter		Verneuil Recherche
Soissons	Bread Wheat Breed Winter		Maison Florimond Desprez France
Solstice	Bread Wheat Breed Winter		Limagrain UK Ltd
Tuerkis	Bread Wheat Breed Winter
Ukrainka_3	Bread Wheat Breed Winter
Yumai_34	Bread Wheat Breed Winter
Watkins_103	BreadWheat Landrace Winter		John Innes Centre
Watkins_126	BreadWheat Landrace Winter		John Innes Centre
Watkins_190	BreadWheat Landrace Winter		John Innes Centre
Watkins_199	BreadWheat Landrace Winter		John Innes Centre
Watkins_238	BreadWheat Landrace Winter		John Innes Centre
Watkins_246	BreadWheat Landrace Winter		John Innes Centre
Watkins_299	BreadWheat Landrace Winter		John Innes Centre
Watkins_300	BreadWheat Landrace Winter		John Innes Centre
Watkins_305	BreadWheat Landrace Winter		John Innes Centre
Watkins_308	BreadWheat Landrace Winter		John Innes Centre
Watkins_444	BreadWheat Landrace Winter		John Innes Centre
Watkins_471	BreadWheat Landrace Winter		John Innes Centre
Watkins_475	BreadWheat Landrace Winter		John Innes Centre
Watkins_546	BreadWheat Landrace Winter		John Innes Centre
Watkins_568	BreadWheat Landrace Winter		John Innes Centre
Watkins_627	BreadWheat Landrace Winter		John Innes Centre
Watkins_629	BreadWheat Landrace Winter		John Innes Centre
Watkins_69	BreadWheat Landrace Winter		John Innes Centre
Watkins_707	BreadWheat Landrace Winter		John Innes Centre
Watkins_731	BreadWheat Landrace Winter		John Innes Centre
Watkins_777	BreadWheat Landrace Winter		John Innes Centre
Watkins_811	BreadWheat Landrace Winter		John Innes Centre
Watkins_827	BreadWheat Landrace Winter		John Innes Centre
Watkins141	BreadWheat Landrace Spring		John Innes Centre
Watkins209_1	BreadWheat Landrace Spring		John Innes Centre
Watkins292_1	BreadWheat Landrace Spring		John Innes Centre
Watkins34	BreadWheat Landrace Spring		John Innes Centre
Watkins352_1	BreadWheat Landrace Spring		John Innes Centre
Watkins468_1	BreadWheat Landrace Spring		John Innes Centre
Watkins481_1	BreadWheat Landrace Spring		John Innes Centre
Watkins729_1	BreadWheat Landrace Spring		John Innes Centre
Watkins788_1	BreadWheat Landrace Spring		John Innes Centre
