# Supplementary material for: Wheat in the Mediterranean revisited – tetraploid wheat landraces assessed with elite bread wheat Single Nucleotide Polymorphism markers
Source: BMC Genet. 2014 May 8;15:54. doi: 10.1186/1471-2156-15-54 (PMC4029936; doi:10.1186/1471-2156-15-54)
Supplement: Additional file 3 — List of SNPs mapping to the D genome that successfully amplified in some or all of the tetraploid test panel accessions described in this work. [file 1471-2156-15-54-S3.xlsx]

## Sheet: Folha1
SNP name	Tetraploid wheat Accessions						Chromosome A x C	Chromosome S x R
	Cltr15472	TRI3055	TRI4082	PI192483	PI372456	PI52503
BS00070878	T:T	T:T	T:T	T:T	T:T	T:T	1D	1D
BS00090490	A:A	A:A	A:A	A:A	A:A	A:A	1D	1D
BS00058268	G:G	G:G	G:G	G:G	G:G	G:G	1D	1D
BS00022623	C:C	C:C	C:C	C:T	T:T	C:T	1D	1D
BS00082502	C:C	C:C	C:C	C:C	C:C	C:C	1D	1D
BS00028928	C:C	C:C	C:C	C:C	C:C	C:C	1D	-
BS00102902	A:A	A:A	A:A	A:A	A:A	A:A	1D	-
BS00022962	G:G	G:G	G:G	G:G	G:G	G:G	1D	-
BS00022768	G:G	G:G	G:G	G:G	G:G	G:G	1D	-
BS00030252	G:G	G:G	G:G	G:G	G:G	G:G	1D	-
BS00073257	C:C	C:C	C:C	C:C	C:C	C:C	1D	-
BS00022041	C:C	C:T	C:T	C:T	C:T	C:T	1D	-
BS00063511	C:C	C:C	C:C	C:C	C:C	C:C	1D	-
BS00092890	A:A	A:A	A:A	A:A	A:A	A:A	1D	-
BS00072058	C:C	A:C	C:C	A:C	C:C	C:C	2D	-
BS00095512	A:A	A:A	A:A	A:A	A:A	A:A	2D	-
BS00090678	A:G	A:G	A:G	A:G	A:G	A:G	2D	-
BS00022730	C:C	C:C	C:C	C:C	C:C	C:C	2D	-
BS00035934	C:C	C:C	C:C	C:C	C:C	C:C	2D	-
BS00043985	A:A	A:A	A:A	A:A	A:A	A:A	2D	-
BS00069899	G:G	G:G	G:G	A:A	G:G	A:G	2D	-
BS00022210	C:C	C:C	C:C	C:G	C:G	C:G	2D	-
BS00040318	C:C	C:C	C:C	C:C	C:C	C:C	2D	-
BS00070800	T:T	T:T	T:T	T:T	T:T	T:T	2D	-
BS00022337	C:C	C:C	C:C	C:C	C:C	C:C	2D	-
BS00021940	G:G	G:G	G:G	G:G	G:G	G:G	2D	-
BS00022679	G:G	G:G	G:G	G:G	G:G	G:G	2D	-
BS00083504	C:C	C:C	C:C	C:C	C:C	C:C	2D	-
BS00022214	G:G	G:G	G:G	G:G	G:G	G:G	2D	-
BS00031475	A:A	A:A	A:A	A:A	A:A	A:A	2D	-
BS00082501	G:G	G:G	G:G	G:G	G:G	G:G	3D	-
BS00093870	G:G	G:G	G:G	G:G	G:G	G:G	3D	-
BS00022166	C:C	C:C	C:C	C:C	C:C	C:C	3D	-
BS00022501	A:A	A:A	A:A	A:A	A:A	A:A	3D	-
BS00098058	G:G	G:G	G:G	G:G	G:G	G:G	3D	-
BS00097485	G:G	G:G	G:G	G:G	G:G	G:G	3D	-
BS00047797	T:T	T:T	T:T	T:T	T:T	T:T	4D	4D
BS00064001	G:G	G:G	G:G	G:G	G:G	G:G	4D	4D
BS00064002	T:T	T:T	T:T	T:T	T:T	T:T	4D	4D
BS00068103	G:G	G:G	G:G	G:G	G:G	G:G	4D	4D
BS00089403	C:C	C:C	C:C	C:C	C:C	C:C	4D	4D
BS00022113	T:T	T:T	T:T	T:T	T:T	T:T	4D	-
BS00094336	G:G	G:G	G:G	G:G	G:G	G:G	4D	-
BS00023095	C:C	C:C	C:C	C:C	C:C	C:C	4D	-
BS00108601	G:G	G:G	G:G	G:G	G:G	G:G	4D	-
BS00022559	C:C	C:C	C:C	C:C	C:C	C:C	5D	5D
BS00022537	C:C	C:C	C:C	C:C	C:C	C:C	5D	5D
BS00079664	T:T	T:T	T:T	T:T	T:T	T:T	5D	5D
BS00022277	G:G	G:G	G:G	G:G	G:G	G:G	5D	5D
BS00022100	G:G	G:G	G:G	G:G	G:G	G:G	5D	-
BS00041838	T:T	T:T	T:T	T:T	T:T	T:T	5D	-
BS00022067	C:C	C:C	C:C	C:C	C:C	C:C	5D	-
BS00022228	T:T	T:T	T:T	T:T	T:T	T:T	5D	-
BS00073116	G:G	G:G	G:G	G:G	G:G	G:G	5D	-
BS00022570	G:G	G:G	G:G	G:G	G:G	G:G	5D	-
BS00015915	A:A	A:A	A:A	A:A	A:A	A:A	6D	6D
BS00021983	C:C	C:C	C:C	C:C	C:C	C:C	6D	6D
BS00087343	A:A	A:A	A:A	A:A	A:A	A:A	6D	6D
BS00079734	C:T	C:T	C:T	C:T	C:T	C:T	7D	7D
BS00023184	A:A	A:A	A:A	A:A	A:A	A:A	7D	-
BS00043018	G:G	G:G	G:G	G:G	G:G	G:G	7D	-
BS00109445	A:A	A:A	A:A	A:A	A:A	A:A	7D	-
BS00032149	G:G	G:G	G:G	G:G	G:G	G:G	-	1D
BS00096470	C:C	C:C	C:C	C:C	C:C	C:C	-	1D
BS00096547	G:G	G:G	G:G	G:G	G:G	G:G	-	1D
BS00018028	G:G	G:G	G:G	G:G	G:G	G:G	-	2D
BS00023099	C:C	C:C	C:C	C:C	C:C	C:C	-	2D
BS00100043	G:G	G:G	G:G	G:G	G:G	G:G	-	2D
BS00022376	C:C	C:C	C:C	C:C	C:C	C:C	-	4D
BS00073291	A:A	A:A	G:G	A:A	G:G	G:G	-	5D
BS00076874	A:A	A:A	G:G	A:A	G:G	G:G	-	5D
BS00093588	C:C	C:C	C:C	C:C	C:C	C:C	-	5D
BS00022094	G:G	G:G	G:G	G:G	G:G	G:G	-	6D
BS00022948	C:C	C:C	C:C	C:C	C:C	C:C	-	7D
BS00083320	T:T	C:T	T:T	T:T	T:T	T:T	2DT	-
BS00049918	C:C	C:C	C:C	C:C	C:C	C:C	7D2	-
BS00098027	C:C	C:C	C:C	C:C	C:C	C:C	7D3	7D
BS00022203	T:T	T:T	T:T	T:T	T:T	T:T	7D3	-
BS00088806	G:G	G:G	G:G	G:G	G:G	G:G	7D3	-
BS00022610	C:C	C:C	C:C	C:C	C:C	C:C	7D3	-
BS00022825	G:G	G:G	G:G	G:G	G:G	G:G	7D3	-
BS00069729	A:A	A:A	A:A	A:A	A:A	A:A	7D3	-
BS00077071	T:T	T:T	T:T	T:T	T:T	T:T	7D3	-
